# Supplementary material for: Phenotypic evolution of SARS-CoV-2 spike during the COVID-19 pandemic
Source: Nat Microbiol. 2025 Jan 3;10(1):77–93. doi: 10.1038/s41564-024-01878-5 (PMC11726466; doi:10.1038/s41564-024-01878-5)
Supplement: Supplementary file 4 — Statistical source data. [file 41564_2024_1878_MOESM4_ESM.xlsx]

## Sheet: 2a
		Log10 Transformed Orf1a gene copies/mL
	Time post-infection (Hours)	S:B.1			S:Alpha				S:B.1			S:Beta				S:B.1				S:Gamma					S:B.1					S:Delta						S:B.1					S:Kappa					S:Eta
Inoculum	00:00:00	3.33244	4.32317	3.63896	3.02119	3.46687	4.74842		4.32317	3.63896	4.55926	3.19866	3.51983	4.07457		3.33244	4.32317	4.55926	4.7959	3.66558	3.39794	4.4633	4.79034		3.33244	4.32317	3.63896	4.55926	4.7959	3.52634	3.30963	4.55654		4.85528		3.33244	4.32317	4.55926	4.55926	4.7959	3.19866	3.50106	3.52295	3.47045	3.40019	3.17319	3.60097	4.50188	4.96095
	01:00:00	0	0.566755	1.57051	0	0	0.655824		0.566755	1.57051	0	0	0	0		0	0.566755	0	0	0	0	0	0.566388		0	0.566755	1.57051	0	0	0	0	0.558581		0		0	0.566755	0	0	0	0	0	0.891389	0.645447	0	0	0.759585	0	0.576625
	18:00:00	5.17453	5.46969	4.68814	5.93078	5.57367	4.58888		5.46969	4.68814	4.875	4.84162	4.94743	5.77132		5.17453	5.46969	4.875	4.80896	5.43037	4.12385	5.06069	4.00157		5.17453	5.46969	4.68814	4.875	4.80896	6.00883	4.65332	6.17959		5.07947		5.17453	5.46969	4.875	4.875	4.80896	6.33942	5.71732	4.22268	3.95983	4.90977	4.93466	4.67487	4.46456	4.43618
	1 day, 0:00:00	6.52505	6.63375	5.18293	6.14696	6.4238	6.07918		6.63375	5.18293	5.68449	5.57272	6.03743	7.13136		6.52505	6.63375	5.68449	5.59869	6.12907	5.17026	6.71561	4.56268		6.52505	6.63375	5.18293	5.68449	5.59869	6.76339	5.30986	7.43144	8.83639	5.73165		6.52505	6.63375	5.68449	5.68449	5.59869	6.74266	6.64002	4.8543	4.43001	5.57748	5.47491	5.65625	5.4769	5.1425
	2 days, 0:00:00	9.2041	8.5889	8.82105	8.50747	8.21836	8.74648		8.5889	8.82105	7.2279	8.32982	8.36985	8.82435		9.2041	8.5889	7.2279	7.02429	8.41405	8.18544	8.78028	6.82571		9.2041	8.5889	8.82105	7.2279	7.02429	8.49421	8.15831	8.67336	9.11539	7.40717		9.2041	8.5889	7.2279	7.2279	7.02429	8.37179	8.21026	8.09446	7.44228	8.99157	8.20271	8.07716	7.43465	7.33199
	3 days, 0:00:00	8.7012	8.53383	9.25492	8.68586	8.42623	8.74168		8.53383	9.25492	8.02477	8.60009	8.49057	8.81404		8.7012	8.53383	8.02477	7.73072	8.7675	9.2212	8.79665	7.67918		8.7012	8.53383	9.25492	8.02477	7.73072	8.54628	8.20951	8.53479	8.19992	7.93977		8.7012	8.53383	8.02477	8.02477	7.73072	8.59309	8.4381	8.25112	8.29198	9.25531	8.60858	8.42125	7.90038	7.97527
		Area under the curve values / SD / n samples
		S:B.1			S:Alpha			S:B.1			S:Beta			S:B.1			S:Gamma			S:B.1			S:Delta			S:B.1			S:Kappa			S:Eta			S:B.1			S:Mu			S:B.1			S:B.1.1.318			S:B.1
		17.75	0.5097	3	17.36	0.2418	3	16.79	0.7827	4	17.38	0.4676	3	16.59	0.8294	4	16.47	0.8519	4	16.73	0.8237	5	18.07	0.72	5	16.35	0.7678	5	16.66	0.7055	5	15.85	0.3743	4	16.93	0.8568	4	17.1	0.7199	5	15.93	0.9604	5	15.25	0.8515	4	17.35	0.6653	4
[truncated: 27 more columns]

## Sheet: 2b
		Log10 Transformed Orf1a gene copies/mL
	Time post-infection (Hours)	S:B.1			S:Omicron BA.1				S:B.1				S:BA.2				S:B.1				S:Omicron BA.4/5				S:B.1				S:Omicron BA.2.75					S:B.1			S:XBB.1.5			S:XBB.1.16.1			S:EG.5.1			S:BA.2.86
Inoculum	00:00:00	3.33244	4.32317	3.63896	3.3075	3.4803	3.60913	3.93853	3.97496	4.51248	4.71744	4.66925	4.80529	4.78892	4.77228	4.64139	4.7959	4.84098	4.68106	4.4925	4.63743	5.04031	4.70678	4.73936	4.52462	4.05383	4.51985	4.60334	4.77236	4.28815	4.4744	4.54998		4.7107	3.97496	4.51248	4.6779	4.67517	4.55984	4.73985	4.5507	4.63292	5.31257	5.0552	5.04242	4.79147	4.71804	4.64079
	01:00:00	0	0.566755	1.57051	0	0	1.66792	1.19395	0	0.437219	0	0	0	0	1.82463	1.46391	0	0.525794	1.94597	1.7904	0	0.56817	1.87108	1.81934	0.417905	0	0	1.78689	0.509519	0.418091	0	1.30649		0.749101	0	0.437219	0.470738	0.729174	0.981188	0	0.73785	0.779443	0.486621	0.520133	0.437466	0.460701	0.853063	0.615536
	18:00:00	5.17453	5.46969	4.68814	3.94874	3.82646	4.01921	3.96155	4.81352	3.86733	4.46035	4.40617	3.69005	3.53538	2.62542	4.00723	4.80896	5.19667	3.46928	2.87739	4.06857	5.24193	3.63206		3.10994	2.34272	4.36208	3.6381	1.81784	1.7387	2.08445	3.12513		5.00284	4.81352	3.86733	3.34181	3.95207	3.41051	5.29311	4.59966	4.29927	5.6809	5.30778	4.36458	5.17575	5.11648	4.66779
	1 day, 0:00:00	6.52505	6.63375	5.18293	4.68232	4.33682	4.60508	4.381	5.67313	5.03484	5.40754	5.34946	4.54711	4.47354	2.89367	3.91744	5.59869	5.95373	3.93319	3.28227	4.82832	6.07016	4.43056		4.33147	3.63801	5.02709	4.38333	4.07089	2.74773	2.52097	4.14011		6.00561	5.67313	5.03484	5.16591	4.86298	4.21113	6.23496	5.47678	5.03359	6.7928	6.23682	5.5431	6.02607	6.1124	5.79188
	2 days, 0:00:00	9.2041	8.5889	8.82105	7.71312	6.96961	8.20578	8.33025	8.20075	6.92385	7.91718	7.90402	6.92238	7.09331	6.24876	6.37041	7.02429	8.00264	6.55128	8.0544	6.99328	7.26429	7.01809	8.16744	7.31487	7.31954	6.85824	6.85412	6.89731	6.41111	5.51595	6.41329		8.30211	8.20075	7.73946	7.62351	7.45484	7.0675	8.32958	7.96547	7.59269	8.58987	8.41297	8.12656	8.33086	8.30555	8.08847
	3 days, 0:00:00	8.7012	8.53383	9.25492	8.49451	8.34512	9.01329	9.17704	8.77192	8.07341	8.75176	8.7607	7.66043	7.96219	7.2387	6.99049	7.73072	7.84793	6.30599	7.72794	7.90164	7.81948		7.34389	7.60934	7.35722	7.51587	7.22834	7.23187	7.12776	6.67649	6.9786		8.61749	8.77192	8.43253	8.17017	8.26045	8.04407	8.50899	8.45509	8.11731	8.60609	8.64409	8.40613	8.48337	8.46354	8.33001
		Area under the curve values / SD / n samples
		S:B.1			S:Omicron BA.1			S:B.1			S:BA.2			S:B.1			S:Omicron BA.4/5			S:B.1			S:Omicron BA.2.75			S:B.1			S:XBB.1.5			S:XBB.1.16.1			S:EG.5.1			S:BA.2.86			S:B.1			S:BA.2			S:CK.2.1
		17.75	0.5097	3	15.49	0.488	4	15.93	0.4542	4	13.3	0.5403	4	14.55	0.9324	4	14.94	0.6163	4	13.94	0.3735	6	12.19	0.6174	4	16.44	0.3502	3	14.87	0.3295	3	16.22	0.4257	3	17.41	0.2712	3	16.81	0.1383	3	15.93	0.4542	4	13.3	0.5403	4	15.85	0.4268	3
[truncated: 16 more columns]

## Sheet: 2c
Pre-Omicron	Log2 Fold Change vs S:B.1
Hours post-infection	S:B.1					S:Epsilon			S:A.30				S:Beta			S:Eta				S:Alpha			S:B.1.1.318				S:Kappa					S:Iota			S:Gamma				S:Lambda			S:Mu					S:Delta
18	0	0	0	0	0	-3.31987	-6.10601	-3.46427	-0.32453	2.69747	-1.54764	-0.96934	-1.1059	0.240614	1.00197	-0.79682	-2.64034	-1.36345	-1.23833	2.51222	0.345394	-0.32973	-4.69298	-1.07541	-0.19985	0.785058	2.88918	1.80312	-2.16697	-2.82074	0.334887	-0.31666	3.35481	1.72354	-0.37818	-0.13064	-1.35869	-2.28073	0.924257	3.93099	5.06179	2.63957	2.14541	1.89536	1.46526	1.53893	2.77147	2.32646	4.33373
24	0	0	0	0	0	-3.75055	-4.738	-4.23983	-1.65594	3.61908	-1.29626	-0.57205	-3.16357	1.17243	1.65301	-3.48848	-3.24719	-0.68959	-1.51543	-1.25599	-0.69745	2.97727	-7.48319	-1.63582	1.41267	0.704846	0.361791	0.381919	-2.75783	-3.88229	-0.07046	-0.28781	1.87462	-0.13112	0.633023	-1.67651	0.27191	-2.06043	1.13503	3.54879	3.22187	0.501664	0.10206	0.864585	1.81575	1.7439	0.791742	0.421632	2.64985
48	0	0	0	0	0	-5.04683	-0.86423	-0.46267	-1.04078	-1.49957	-0.48832	-0.0314	-2.90427	3.79349	0.782148	-3.32654	-1.69997	0.686805	1.02216	-2.31413	-1.23089	-0.2477	-7.96759	5.2377	-8.04663	-0.59955	-0.72122	-3.30146	2.87865	1.38854	6.53518	0.560729	1.07431	0.357237	-1.4079	-0.58082	0.635744	-6.62836	0.243823	2.18629	1.51436	-1.88376	-0.88764	-0.37939	0.638933	0.260662	-2.3582	-2.20158	0.28058
72	0	0	0	0	0	-0.62611	3.02781	-0.23575	1.17349	2.52925	0.413095	0.414802	-0.33586	1.54736	0.930837	-0.30765	-0.37398	-0.41319	0.812358	-0.05096	-0.35742	-1.70494	-0.86784	4.09897	0.62057	-1.46644	0.196858	-0.87397	0.751935	1.86447	5.06458	0.142693	0.618978	1.58519	0.317088	0.776232	0.873076	-5.23449	0.456134	0.553137	-0.18799	-0.61334	-0.50682	0.840381	-0.11581	-0.37963	-0.51462	-3.47278	0.003209
	Log2 Fold Change vs S:B.1
Pre-Omicron
Hours post-infection	S:B.1								S:BA.1					S:BA.2				S:BA.4/5				S:BA.2.75				S:CK.2.1			S:XBB.1			S:BQ.1.1			S:CH.1.1			S:XBB.1.5			S:XBB.1.16.1			S:EG.5.1			S:BA.2.86
18	0	0	0	0	0	0	0	0	-4.07199	-5.45869	-2.22215	-2.41366		-1.92602	0.0912002	-1.7116	-2.8868	-2.45953	0.150344	0.54075		-4.29226	-2.00651	-3.13566	-3.02555	-1.73465	-1.94709	1.52228	-1.12574	-0.46506	0.906438	-3.14945	-0.62592	-2.3173	-0.94325	-2.51504	-2.47557	-5.51783	-2.86168	-1.51753	0.964269	-0.71042	1.43489	2.25247	1.64189	1.65185	0.574416	1.20332	2.65906
24	0	0	0	0	0	0	0	0	-6.1214	-7.63036	-1.9196	-2.66398		-2.98576	0.695442	-2.37171	-3.03921	-2.55913	0.386782	1.65223		-0.865637	-2.95743	-1.89866	-1.93585	-0.38399	-2.14805	1.01553	0.2943	-0.5277	-0.19248	-1.95542	-1.04055	-1.27722	-0.06928	-2.54523	-2.35809	-2.78943	-2.69125	-2.73628	0.761904	-0.65225	-0.00413	2.61498	1.87255	1.6884	0.067952	1.17242	2.51483
48	0	0	0	0	0	0	0	0	-4.9529	-5.37914	-2.04388	-1.6304		-9.99935	-7.43347	-2.47559	-3.32096	-0.103009	-2.45274	1.55073	0.375508	-1.38712	-3.01774	-2.32656	-2.28987	-1.05734	-1.89589	1.06501	0.029511	-0.47108	0.935482	-2.68817	-0.88024	-1.29906	-2.20764	-2.02375	-2.01255	-2.25427	-2.47785	-2.23222	0.091252	-0.78158	-0.48756	0.955899	0.70498	1.2859	0.095501	0.432224	1.15939
72	0	0	0	0	0	0	0	0	-0.686589	-0.626879	-0.80266	-0.258689		-1.425	-1.58393	-1.86266	-2.9556	0.567777	-0.094512	-1.27577		-1.25395	-0.762241	-1.01546	-0.989566	-1.95383	-1.98492	-0.49449	-1.23543	-1.26418	-0.7565	-2.42332	-1.4352	-1.63961	-3.93931	-1.8632	-2.56267	-1.48596	-1.69909	-1.29041	-0.36042	-1.05252	-1.04711	-0.03786	-0.42467	-0.08769	-0.44555	-0.95857	-0.34056
[truncated: 8 more columns]

## Sheet: 2d
	S:B.1							S:Alpha				S:Beta				S:Gamma				S:Delta						S:Delta AY.1			S:Kappa			S:Eta				S:Epsilon			S:Lambda			S:Iota			S:Mu			S:B.1.1.318
Time post-infection (hours)
2	0	0	0	0	0	0	0	0	-1	0	0	0	0	0	2	0	0	0	0	0	0	0	0	0	3	-1	0	1	-2	0	-1	0	0	1	0	-1	0	-1	0	0	0	1	0	-1	0	0	0	-1	1
4	0	-1	-1	-3	-2	0	0	-1	0	-1	0	-1	-1	-1	-6	-1	-1	-2	-1	-1	0	-2	-1	-1	-1	-3	0	-6	-3	0	-2	0	-1	-2	0	-2	-2	-4	-2	-1	0	-1	-3	-6	0	-1	-1	-5	-1
6	-1	-2	0	-3	-1	-1	-1	-1	0	0	-1	-2	-1	-1	-9	-2	-1	-3	-2	-1	-1	-4	-2	-1	-3	-2	-1	-5	-8	-1	-3	-1	-2	-3	-1	-2	-3	-4	-2	-4	-1	-3	-4	-9	-1	-2	-1	-9	-4
8	2	0	2	-1	1	3	1	2	2	2	0	-1	0	-2	-9	0	0	-1	-2	5	4	-5	0	1	0	-2	3	-5	-3	1	-2	2	3	-2	1	-2	-3	-4	0	-1	1	-1	-2	-8	1	-1	2	-9	-4
10	9	6	7	6	7	10	6	6	5	7	2	1	2	-1	-12	4	4	0	1	16	14	2	8	5	11	9	10	5	3	5	6	8	10	2	7	1	1	-3	7	3	5	3	-1	-2	9	4	8	-3	-3
12	21	17	18	16	17	21	16	17	12	14	7	6	6	1	-10	13	8	4	7	38	32	11	21	11	30	24	23	30	17	13	15	19	22	12	14	5	4	2	15	11	13	10	9	17	22	10	19	11	0
14	39	33	33	34	31	36	33	30	21	24	13	14	10	3	-3	26	19	10	17	64	54	25	41	22	57	41	40	57	38	24	29	35	40	22	25	10	9	8	27	21	24	20	14	39	39	21	34	25	5
16	61	53	51	56	54	57	54	47	31	38	23	26	18	8	5	43	35	17	31	91	79	42	63	37	82	72	57	86	67	38	49	57	62	39	41	20	21	18	42	40	38	36	28	63	60	33	50	44	13
18	81	78	73	80	77	78	75	63	45	53	35	42	28	14	21	61	51	26	47	109	107	61	86	53	111	103	73	123	101	52	67	78	83	66	60	29	29	29	58	57	52	55	44	84	75	49	72	72	20
20	100	100	100	100	100	100	100	80	58	68	49	56	39	21	38	82	65	37	60	119	117	72	107	72	136	119	93	157	124	59	87	98	99	77	76	36	41	48	70	82	77	70	62	125	95	67	85	84	26
	Area under the curve values / SD / n samples
	S:B.1			S:Alpha			S:Beta			S:Gamma			S:Delta			S:Delta AY.1			S:Kappa			S:Eta			S:Epsilon			S:Lambda			S:Iota			S:Mu			S:B.1.1.318			S:B.1.640			S:A.30
	489.6	8.386	7	314.8	28.57	4	153.5	31.43	4	279.9	33.75	4	571.2	62.78	6	636.7	54.69	3	452.3	53.86	3	444.1	29.4	4	182.4	7.724	3	358.3	10.38	3	389.7	56.2	3	423.4	35.31	3	245.3	47.4	4	519.5	74.41	4	245.4	26.93	4
[truncated: 10 more columns]

## Sheet: 2e
	S:B.1	S:B.1	S:B.1	S:B.1	S:B.1	S:B.1	S:B.1	S:Omicron BA.1	S:Omicron BA.1	S:Omicron BA.1	S:Omicron BA.1	S:Omicron BA.1	S:Omicron BA.2	S:Omicron BA.2	S:Omicron BA.2	S:Omicron BA.2	S:Omicron BA.2	S:Omicron BA.2.75	S:Omicron BA.2.75	S:Omicron BA.2.75	S:BA4/5	S:BA4/5	S:BA4/5	S:BA4/5		S:B.1	S:B.1	S:B.1	S:CK.2.1	S:CK.2.1	S:CK.2.1	S:XBB.1	S:XBB.1	S:XBB.1	S:CH.1.1	S:CH.1.1	S:CH.1.1	S:BQ.1.1	S:BQ.1.1	S:BQ.1.1	S:XBB.1.5	S:XBB.1.5	S:XBB.1.5	S:XBB.1.16.1	S:XBB.1.16.1	S:XBB.1.16.1	S:BA.2.86	S:BA.2.86	S:BA.2.86
Time post-infection (hours)
2	0	0	0	0	0	0	0	0	0	0	1	1	0	-1	0	0	1	0	0	0	0	1	0	0		0.6	-0.5	-1.3	-5.2	-6.6	-4.7	-5.2	-6	-3.8	-5.55	-1.2	-2.9	-5.2	-5.25	-4.8	-4.45	-5.6	-2.8	-3.85	-3.05	-3.25	-6.1	-3.9	-8.2
4	0	-1	-1	-3	-2	0	0	-1	-1	0	0	0	-2	-3	0	0	-3	-1	-1	0	-1	-1	-1	0		-3	2.5	0.002254	-5	-5	-5	-6	-6	-6	-8	-6.2	-8	-8	-8	-8	-8	-8	-8	-8	-8	-8	-8	-8	-8
6	-1	-2	0	-3	-1	-1	-1	-2	-1	0	-1	-1	-1	-3	-1	-1	-7	-2	-3	-2	-2	-3	-2	-1		0.7	7.9	5	-8	-8	-8	-8	-8	-8	-7	-7.95	-7	-7	-7	-7	-7	-7	-7	-7	-7	-7	-7	-7	-7
8	2	0	2	-1	1	3	1	-2	-1	0	-1	0	-3	-6	-1	-1	-6	-3	-4	-3	-2	-3	-1	1		8.6	14.5	15.5	-7	-7	-7	-7	-7	-7	-8	-8.15	-8	-8	-8	-8	-8	-8	-8	-8.1	-8	-8	-2.1	-10.7	-1.2
10	9	6	7	6	7	10	6	-2	0	0	0	0	-3	-6	0	1	-7	-5	-1	-2	-1	-1	0	1		21	21.5	30.7	-5	-5	-5	-9.2	-2.5	-9.2	-5	-0.7	-5	-5	-5	-4.25	-2.53055	-7	-5	9.55	2.65	-5	8.4	8.7	11.1
12	21	17	18	16	17	21	16	-1	1	1	1	0	-3	0	3	2	-5	-3	0	1	3	2	2	4		41.7	34.1	45	-4.1	-5	-5	10	25.1	19	4.4	8.35	0.6	1.55	-0.75	16.45	13.8	-0.5	-8.9	28.6	27.9	6.95	47.2	36.2	31.1
14	39	33	33	34	31	36	33	1	2	1	1	2	-1	1	5	5	-2	-2	3	2	5	5	5	7		66.1	60.4	71	8.7	-4	-4	29.8	33.4	39.9	17.65	20.05	16.85	19.05	10.45	38.25	29.05	18.1	6.4	44.15	49.25	23.85	73.2	62.5	54.8
16	61	53	51	56	54	57	54	1	3	2	2	2	0	6	10	8	4	-1	6	4	10	11	9	10		85	82.1	89	25.1	-6.1	0.3	45.5	48	44.7	30.15	25.25	27.75	30.75	20.9	49.35	46	32.8	25.45	54.8	62.1	40.55	94.9	89.1	81.9
18	81	78	73	80	77	78	75	3	6	4	3	2	1	12	15	13	6	-1	12	6	17	20	13	17		93.1	90.1	98.2	44.2	10.5	17.7	45.9	45.1	42.2	38	28.2	22.75	49.75	32.5	55.85	63.05	44.7	44.05	74.65	72.35	54.35	105.2	105	114.2
20	100	100	100	100	100	100	100	6	9	6	4	4	3	14	19	16	15	2	20	11	22	28	20	21		100	100	100	50.2	20.4	30.3	30.7	52.3	31.2	37.6	16.05	16.45	69.8	51.2	67.55	74.25	71.45	60.2	95	96.4	86.5	117.4	118.6	126.3
	Area under the curve values / SD / n samples
	S:B.1			S:BA.1			S:BA.2			S:BA.2.75			S:BA.4/5				S:B.1			S:CK.2.1			S:XBB.1			S:CH.1.1			S:BQ.1.1			S:XBB.1.5			S:XBB.1.16.1			S:BA.2.86			S:EG.5.1
	489.6	8.386	7	25.4	3.905	5	68.13	14.78	5	50.25	20.45	3	100.7	6.552	4		754.5	17.25	3	159.7	38.19	3	374.7	17.97	3	235.3	17.99	3	334.3	36.51	3	335.7	30.17	3	502.9	35.15	3	775.6	22.54	3	684.9	30.77	3
[truncated: 3 more columns]

## Sheet: 2f
Pre-Omicron	Log2 Fold Change vs S:B.1
Hours post-infection	S:B.1								S:Epsilon				S:A.30				S:Beta				S:Eta				S:Alpha				S:B.1.1.318				S:Kappa			S:Iota			S:Gamma				S:Lambda			S:Mu			S:Delta
10	6	7	6	7	10	21	21.5	30.7	6	1	1	-3	4	6	1	4	1	2	-1	-12	8	10	2	7	6	5	7	2	-3	-3	4	2	3	5	6	3	-1	-2	4	4	0	1	7	3	4	9	4	8	16
14	33	33	34	31	36	66.1	60.4	71	33	10	9	8	14	23	11	23	14	10	3	-3	35	40	22	25	30	21	24	13	25	5	17	13	38	24	29	20	14	39	26	19	10	17	27	21	23	39	21	34	64
18	78	73	80	77	78	93.1	90.1	98.2	75	29	29	29	28	46	28	50	42	28	14	21	78	83	66	60	63	45	53	35	72	20	34	30	101	52	67	55	44	84	61	51	26	47	58	57	56	75	49	72	109
Post-Omicron	Log2 Fold Change vs S:B.1
Hours post-infection	S:B.1								S:BA.1					S:BA.2					S:BA.4/5				S:BA.2.75			S:CK.2.1			S:XBB.1			S:BQ.1.1			S:CH.1.1			S:XBB.1.5			S:XBB.1.16.1			S:EG.5.1			S:BA.2.86
10	6	7	6	7	10	21	21.5	30.7	-2	0	0	0	0	-3	-6	0	1	-7	-1	-1	0	1	-5	-1	-2	-5	-5	-5	-9.2	-2.5	-9.2	-5	-5	-4.25	-5	-0.7	-5	-2.53055	-7	-5	9.55	2.65	-5	11.55	4	5.75	8.4	8.7	11.1
14	33	33	34	31	36	66.1	60.4	71	1	2	1	1	2	-1	1	5	5	-2	5	5	5	7	-2	3	2	8.7	-4	-4	29.8	33.4	39.9	19.05	10.45	38.25	17.65	20.05	16.85	29.05	18.1	6.4	44.15	49.25	23.85	54.7	47.3	62.7	73.2	62.5	54.8
18	78	73	80	77	78	93.1	90.1	98.2	3	6	4	3	2	1	12	15	13	6	17	20	13	17	-1	12	6	44.2	10.5	17.7	45.9	45.1	42.2	49.75	32.5	55.85	38	28.2	22.75	63.05	44.7	44.05	74.65	72.35	54.35	89.95	85.3	109.4	105.2	105	114.2
[truncated: 12 more columns]
