# Supplementary material for: Phenotypic evolution of SARS-CoV-2 spike during the COVID-19 pandemic
Source: Nat Microbiol. 2025 Jan 3;10(1):77–93. doi: 10.1038/s41564-024-01878-5 (PMC11726466; doi:10.1038/s41564-024-01878-5)
Supplement: Supplementary file 5 — Statistical source data. [file 41564_2024_1878_MOESM5_ESM.xlsx]

## Sheet: 3a
DMSO	S:B.1	S:Beta	S:Delta	S:Epsilon	S:AY.1	S:Alpha	S:Eta	S:Lambda	S:Kappa	S:Gamma	S:Mu	S:B.1.1.318	S:B.1.640.1	S:Iota	S:A.30		S:BA.1	S:BA.2	S:BA.4/5	S:BA.2.75	S:CK.2.1	S:XBB.1	S:CH.1.1	S:BQ.1.1	S:XBB.1.5	S:XBB.1.16.1	S:BA.2.86	S:EG.5.1
1	0.09	0.02	0	0.38	0.06	0.05	0.01	0.87	0.14	0.43	0.03	0.11	0.37	0.78	1.1		0.18	0.21	0.72	0.04	0.01	0.155	0.04	0.2	0.015	0.315	0.755	0.35
1	0.34	0.01	0.01	0.06	0.08	0.1	0.02	0.02	0.11	0	0.56	0.39	0.29	0.85	0.97		0.26	0.18	0.51	0.18	0.035	0.05	0.055	0.01	0.33	0.31	0.566443	1.52
1	0.62	0	0.09	0.03	0.4	0.3	0.23	0.08	0.06	0.14	0.33	0.34	0.67	0.41	0.66		0.02	1.2	0.92	0.87	0.02	0.065	0.53	0.2	0.04	0.2	0.409166	1.24606
1	0.27	0	0	0.02	0.08	0.05	0.2	0.15	0.29	0.18	0.04	0.03	0.16	1.06	1.15		0.01	0.32	0.97	0.77

## Sheet: 3b
DMSO	S:B.1	S:Epsilon	S:B.1.640.1	S:Delta	S:Mu	S:Alpha	S:Iota	S:AY.1	S:Lambda	S:Kappa	S:Beta	S:Gamma	S:Eta	S:B.1.1.318	S:A.30		S:BA.1	S:BA.2	S:BA.4/5	S:BA.2.75	S:CK.2.1	S:XBB.1	S:CH.1.1	S:BQ.1.1	S:XBB.1.5	S:XBB.1.16.1	S:BA.2.86	S:EG.5.1
1	0.4	0.57	0.46	0.7	0.57	0.55	1.29	0.58	0.67	0.68	0.66	0.09	0.15	0.41	0.34		0.04	0.06	0.41	0.01	0.1	0.06	0.045	0.01	0.01	0	0.49	0.356048
1	0.42	0.95	0.69	0.35	0.25	1.07	0.73	1.15	0.27	0.54	1.16	0.73	0.64	0.37	0.11		0.12	0.1	0.53	0.01	0.46	0.25	0	0.005	0.46	0.085	1.37978	0.87
1	0.6	1.48	0.94	0.75	1.61	0.76	0.23	0.48	0.81	0.49	0.24	0.45	0.5	0.01	0.55		0.12	0.2	0.51	0.03	0.545	1.03	0	0.03	0.16	0.005	0.98869	0.287291
1	0.38	0.9	0.78	0.96	0.79	0.59	0.61	0.7	0.61	0.93	0.55	1.14	0.39	0.55	0.25		0.02	0.26	0.67	0.06

## Sheet: 3c
	S:B.1			S:BA.1			S:A.30			S:Epsilon			S:Iota			S:BA.4/5
DMSO	1	1	1	1	1	1	1	1	1	1	1	1	1	1	1	1	1	1
Camostat+E64d	0.06	0	0	0.04	0	0.21	0.549	0.12	0.05	0.06	0	0.12	0.19	0.02	0.04	0.31	0.01	0.09

## Sheet: 3d
	S:Delta				S:A.30				S:BA.1
DMSO	1	1	1	1	1	1	1	1	1	1	1	1
Camostat	0	0	0	0	0	0.09	0	0	0.07	0	0	0
E64d	1.24	0.92	0.83	0.8	0.75	0.85	1.16	1.35	1.31	0.89	1.13	0.93

## Sheet: 3e
	S:B.1			S:Delta			S:A.30			S:BA.1			S:BA.4/5			S:BA.2.86
DMSO	1	1	1	1	1	1	1	1	1	1	1	1	1	1	1	1	1	1
Camostat	0.07	0.07	0.001	0.1	0.04	0.33	0.01	0.01	0.09	0.15	0.07	0.09	0.6	0.59	0.59	0.35	0.93	0.25
E64d	1.63	1.18	1.65	0.93	1.48	1.51	0.49	0.7	1.08	0.11	0.4	0.7	0.17	0.22	0.55	0.55	0.79	0.85

## Sheet: 3g
	WT			A.30			WT+A.30 NTD			WT+A.30 RBD			WT+A.30 FCS+S2			A.30+WT NTD			A.30+WT RBD			A.30+WT FCS+S2			Delta			Omicron
	DMSO	Camostat	E64d	DMSO	Camostat	E64d	DMSO	Camostat	E64d	DMSO	Camostat	E64d	DMSO	Camostat	E64d	DMSO	Camostat	E64d	DMSO	Camostat	E64d	DMSO	Camostat	E64d	DMSO	Camostat	E64d	DMSO	Camostat	E64d
	1	0.2	1	1	0.6	0.5	1	0.1	1	1	0.2	1	1	0.7	0.5	1	0.7	0.4	1	0.6	0.6	1	0.1	1.1	1	0.1	0.9	1	0.8	0.3
	1	0.1	0.8	1	0.6	0.6	1	0.1	1	1	0.2	1	1	0.6	0.5	1	0.6	0.5	1	0.5	0.6	1	0.1	1.1	1	0.1	1	1	0.7	0.3
	1	0.2	0.9	1	0.8	0.4	1	0.2	1.1	1	0.2	1.1	1	0.7	0.3	1	0.9	0.4	1	0.7	0.5	1	0.1	1.2	1	0.2	1	1	0.9	0.2
