# Supplementary material for: Phenotypic evolution of SARS-CoV-2 spike during the COVID-19 pandemic
Source: Nat Microbiol. 2025 Jan 3;10(1):77–93. doi: 10.1038/s41564-024-01878-5 (PMC11726466; doi:10.1038/s41564-024-01878-5)
Supplement: Supplementary file 6 — Statistical source data. [file 41564_2024_1878_MOESM6_ESM.xlsx]

## Sheet: 4a
	Log10 transformed Orf1a gene copies/mL
		S:B.1						S:Delta						S:B.1.1.318						S:A.30			S:BA.1						S:BA.2						S:BA.2.75						S:BA.4/5							S:B.1
Inoculum	00:00:00	5.75814			6.15591			5.93629			6.33313			5.83593			6.19491			5.58093		6.04998	5.67165			6.32111			5.90201			6.36859			5.0572			6.06502			5.77518			6.24465				6.56541
	02:00:00	3.7174	2.16284	4.12093	4.56261	4.59829	4.68339	3.91731	3.91128	4.03162	5.11647	4.98426	4.95071	3.89452	3.77165	3.80035	4.70767	4.71897	4.66425	3.6899	3.88968	4.97323	3.98519	4.00635	3.99794	4.83376	5.00687	4.95901	3.91676	4.02028	4.10252	4.98277	5.04192	5.04349	3.56582	3.65497	4.05488	4.54591	4.52873	4.50845	3.92161	3.9643	4.50379	4.80002	4.84269	4.84975		4.42924	4.39778
	18:00:00	4.82869	3.46636	5.19558	4.09117	3.93497	3.6087	4.8605	5.28183	4.46357	3.77149	4.07599	4.11129	3.21536	4.29577	4.55583	3.65837	3.91865	3.19124	4.75615	4.05341	3.66547	7.81646	7.21341	7.80981	6.22447	6.3322	5.70323	7.88344	8.11363	8.03844	6.71818	6.10263	6.58129	8.01568	6.74017	7.3033	4.83136	4.57856	4.52434	7.7377	8.38034	8.12508	6.86366	5.8998	6.69786		3.79822	3.72701
	1 day, 0:00:00	5.46354	4.51684	6.40855	4.33181	4.27236	3.22233	5.4635	6.37823	5.23455	4.46598	4.41993	4.3715	4.43102	5.4779	5.02105	3.46004	4.51504	3.98754	5.58403	5.13958	4.69512	8.60396	7.88765	8.67938	6.44438	6.46351	5.82645	8.64888	8.83859	8.8327	6.92854	6.20681	6.84784	8.80388	7.78412	8.10824	4.78975	4.80431	4.65544	8.52692	8.93008	8.80748	7.16284	6.06407	7.04038		3.44531	3.31035
	2 days, 0:00:00	9.10675	8.38056	9.36076	5.57726	5.66826	5.50324	8.73438	9.6457	8.99868	5.33683	5.54512	6.70258	8.62194	9.07344	8.86917	4.48722	6.955	5.72111	8.91318	7.55196	6.19074	10.1053	10.0004	10.0882	8.17483	8.91808	8.11933	10.1631	10.1609	10.1761	9.25198	8.57348	8.63446	10.1673	10.0658	10.1318	7.86023	8.30235	7.53659	10.2281	10.2316	10.2324	9.24449	8.36066	9.02524		5.07306	5.66826
	3 days, 0:00:00	9.93784	9.85482	10.0747	7.84146	7.8647	7.40688	10.0536	10.0664	10.1297	8.15835	6.79975	8.14697	9.70009	9.91873	9.94502	5.55459	8.35986	6.95722	9.91382	8.88917	7.8645	9.65735	9.82892	9.79864	8.90615	9.02981	8.83652	9.67952	9.66169	9.72986	9.2034	9.05924	8.96978	9.81954	9.87967	9.83364	9.04786	9.04477	8.6426	9.82909	9.85625	9.81146	9.24049	9.07946	9.22232		6.54492	7.8647
	4 days, 0:00:00	10.0506	9.97781	9.92674	8.78827	8.4528	8.61382	10.024	9.8887	9.96949	8.75886	8.13027	8.97247	9.93629	9.67108	9.82078	6.32078	8.67393	7.49736	9.89934	9.09936	8.29938	9.43283	9.51399	9.39049	8.79721	9.05595	9.13926	9.23309	9.32178	9.1305	8.89331	8.67643	8.68776	9.34262	9.31208	9.52115	8.88709	9.00006	8.88728	9.26279	9.21861	9.29672	8.83778	8.59334	8.97325		7.8855	8.4528
	Area under the curve values/ SD / n samples
		S:B.1			S:Delta			S:B.1.1.318			S:A.30			S:BA.1			S:BA.2			S:BA.2.75			S:BA.4/5				S:B.1			S:BA.2			S:XBB.1.5			S:CH.1.1			S:XBB.1.16.1			S:BA.2.86				S:B.1			S:BA.1
		581	41.57	6	593.9	41.93	6	577.9	50.08	6	592.3	43.81	6	686.8	23.94	6	698.4	20.98	6	666.6	33.63	6	704	21.17	6		445.9	26.34	5	561	12.52	6	548	18.05	6	588.7	10.47	3	585.8	10.36	6	592	7.891	6		465.8	12.45	6	573
[truncated: 52 more columns]

## Sheet: 4b
	Log2 Fold Change vs S;B.1
Time post-infection (hours)	S:B.1												S:Delta						S:B.1.1.318						S:A.30			S:BA.1									S:BA.2												S:BA.2.75
18	0	0	0	0	0	0	0	0	0	0	0	0	-0.0625	1.33713	-1.38106	-0.49647	0.515071	0.632335	-5.52752	-1.93849	-1.0746	-0.87223	-0.0076	-2.42402	-0.40915	-0.104604	-0.84864	9.757	7.75368	9.73489	7.65216	8.01004	5.92063	6.74908	6.74735	5.55945	9.9795	10.7442	10.4944	9.29224	7.2474	8.8375	4.73756	2.00441	4.72219	4.20635	4.93928	4.85052	10.4188
24	0	0	0	0	0	0	0	0	0	0	0	0	-1.72607	1.31258	-2.48662	1.06733	0.914373	0.753495	-5.1559	-1.67822	-3.19586	-2.27431	1.23032	-2.42778	-1.32567	-0.308003	1.82854	8.70632	6.32679	8.95686	7.63945	7.70301	5.58674	8.36125	8.2037	7.74908	8.85555	9.48575	9.46617	9.2478	6.85027	8.97972	6.82334	4.73747	6.68965	4.11931	5.85821	4.92321	9.37044
48	0	0	0	0	0	0	0	0	0	0	0	0	-1.22861	1.79873	-0.3506	-0.83497	-0.14305	3.70196	-1.6021	-0.10227	-0.78084	-3.6573	4.54047	-0.526813	-0.63464	-1.48867	2.00166	3.32557	2.97696	3.26866	8.59267	11.0617	8.40829	5.78092	4.25705	2.14386	3.51734	3.51026	3.56053	12.1709	9.91696	10.1195	7.8792	5.69832	6.37484	5.79822	8.89394	6.5919	3.53136
[truncated: 38 more columns]

## Sheet: 4c
	Log10 transformed Orf1a gene copies/mL
	Time post-infection (hours)	S:BA.2			S:EG.5.1							S:BA.2						S:BA.2.86
Inoculum	00:00:00	6.1112			5.98294			6.01542				6.1112			6.19912			6.30746			6.25256
	02:00:00	4.38882	4.12827	4.14461	4.60654	4.92031	4.37047	4.09637	4.19656	4.1625		4.38882	4.12827	4.14461	4.20085	4.21294	4.20558	4.2921	4.59728	4.23426	4.48294	4.28962	4.2269
	18:00:00	5.1987	4.37594	5.19407	5.81455	5.49122	5.14396	5.20778	5.48624	5.0241		5.1987	4.37594	5.19407	5.38977	5.6104	5.58368	5.65379	6.04815	5.98541	6.18698	5.93517	5.41142
	1 day, 0:00:00	5.43382	4.80591	5.39357	6.15548	5.97145	5.33851	5.4821	5.63204	5.29232		5.43382	4.80591	5.39357	5.28071	5.80417	5.52271	5.87803	6.26354	6.18031	6.07895	5.98435	5.39781
	2 days, 0:00:00	7.85034	7.19383	7.39748	8.42659	7.83643	6.96942	7.75411	7.68581	7.07863		7.85034	7.19383	7.39748	6.28589	7.21779	6.52481	7.85695	8.17783	8.10394	7.71248	7.71517	7.78472
	3 days, 0:00:00	8.36798	8.04149	8.3267	8.8613	8.7158	8.43428	8.52086	8.56933	8.20035		8.36798	8.04149	8.3267	7.62913	8.42079	8.02512	8.24697	8.32181	8.29248	8.2762	8.1231	7.5114
	4 days, 0:00:00	8.61393	8.52917	8.5861	8.59085	8.57963	8.49008	8.5412	8.56498	8.4241		8.61393	8.52917	8.5861	7.81436	7.97264	8.25867	8.49683	8.47878	8.46824	8.1872	8.30086	8.00755
	Area under the curve values/ SD / n samples
		S:BA.2			S:EG.5.1				S:BA.2			S:BA.2.86
		573.3	7.926	3	591.4	10.86	6		561	12.52	6	592	7.891	6

## Sheet: 4d
	Log10 transformed Orf1a gene copies/mL
		EG.5.1			S:EG.5.1				S:BA.2.86			BA.2.86
Inoculum	00:00:00	6.0776			6.01542				6.25256			6.16
	02:00:00	3.93792	3.98089	3.96466	4.09637	4.19656	4.1625		4.48294	4.28962	4.2269	5.00723	4.35503	4.27104
	18:00:00	5.58263	5.54209	5.42465	5.20778	5.48624	5.0241		6.18698	5.93517	5.41142	5.6234	5.68168	6.01253
	1 day, 0:00:00	5.95782	5.96984	5.83491	5.4821	5.63204	5.29232		6.07895	5.98435	5.39781	5.94681	5.97695	6.29352
	2 days, 0:00:00	8.8096	8.55131	7.98566	7.75411	7.68581	7.07863		7.71248	7.71517		8.52482	8.61892	8.5392
	3 days, 0:00:00	9.19204	9.16306	9.17135	8.52086	8.56933	8.20035		8.2762	8.1231	7.5114	9.2754	9.22533	9.39174
	4 days, 0:00:00	8.90435	8.83833	8.84939	8.5412	8.56498	8.4241		8.1872	8.30086	8.00755	9.00925	9.06046	8.82049
	Area under the curve values/ SD / n samples
		EG.5.1			S:EG.5.1				S:BA.2.86			BA.2.86
		26.17	0.2348	3	24.26	0.315	3		24.13	0.3549	3	26.86	0.1393	3

## Sheet: 4e
	Log10 transformed Orf1a gene copies/mL
		S:B.1						S:Alpha						S:Delta						S:BA.1						S:BA.4/5						S:BA.2.86
Inoculum	00:00:00	6.61879			6.36098			6.5964			6.39298			6.25939			6.36582			6.13853			5.94143			6.38755			6.25619			6.33312			6.18025
	02:00:00	4.9651	4.56556	4.59599	4.49327	4.10125	4.08087	4.4227	4.4519	3.91256	3.78907	4.39392	4.3195	4.63504	4.78797	4.80368	4.08157	4.19875	3.985	4.22843	4.21579	4.14106	3.76037	3.43781	3.61044	4.37019	4.64085	4.27681	3.99068	4.04528	4.51912	4.35077	4.25138	4.27366	3.97535	3.76948	3.66019
	18:00:00	3.83688	3.52	3.49919	3.42651		3.25868	3.30686	3.31104	3.92216	3.28032	3.26898	3.50133	3.91657	3.98952	3.60486	3.17614	4.29754	3.55585	5.70969	4.37998	5.16063	6.10446	5.70371	4.5586	6.25797	5.90404	6.56555	7.23355	6.67758	3.67031	6.21392	4.40992	5.94411	5.79493	6.27265	6.081
	1 day, 0:00:00	3.46177	3.56063	2.12197	4.14339		4.27152	4.41729	5.73104	4.83674	3.86522	4.35956	5.33662	4.27219	3.83622	3.50443	2.74075	4.50368	3.3118	6.03872	4.80807	5.38092	6.44863	5.7269	4.83512	6.39498	5.51915	6.77449	8.01951	7.14494	3.39982	5.97656	5.58932	6.15063	6.18086	7.27125	6.39669
	2 days, 0:00:00	3.80117	4.91797	4.70117	5.97408		4.62831	5.5565	6.48779	6.10675	4.09826	3.92351	4.81984	5.52968	5.51882	4.81949	5.11674	6.08988	4.21651	7.11573	6.45871	6.22918	7.61253	7.88136	7.12971	8.27761	8.48947	7.96844	8.88134	8.68537	6.33004	8.52791	6.89752	7.33718	6.70767	8.43872	8.20832
	3 days, 0:00:00	5.21016	6.21825	5.55557	7.37036		6.47842	5.5978	5.8655	6.13887			6.87851	6.34833	6.62913	5.89762		6.94111	5.09046	7.35354	7.45871	6.24214	8.81936	7.69337	7.4419	8.67262	8.77683	8.61786	8.46979	8.46403	7.05142	8.76097		8.23164	8.02013	8.48349	8.31013
	4 days, 0:00:00	5.85593	6.29886	5.74223	8.01099		7.52434	6.00842	6.27127	6.43374			7.98855	5.15803	5.96966	5.72121		7.52804	5.31374	5.90499	5.99481	5.7951	8.73775	7.99941	7.93413	8.00658	6.93256	7.57573	7.81739	8.31092	7.75015	8.56465	6.69211	7.89159	7.78518	8.1973	7.71141

## Sheet: 4f
	Log2 Fold Change vs S;B.1
Time post-infection (hours)	S:B.1						S:Alpha						S:Delta						S:BA.1						S:BA.4/5						S:BA.2.86
18	0	0	0	0	0	0	-1.13297	-1.11909	0.911017	-3.28627	-3.32394	-2.55207	0.892444	1.13477	-0.143041	-3.63233	0.0928713	-2.37097	6.84907	2.43185	5.02511	6.09533	4.76405	0.9601	8.6704	7.49467	9.69214	9.84609	7.99919	-1.99074	8.52408	2.5313	7.62776	5.06711	6.65404	6.01738
24	0	0	0	0	0	0	3.55666	7.92083	4.95003	1.70933	3.3515	6.59722	3.07466	1.62637	0.524211	-2.02608	3.83027	-0.129066	8.94292	4.8548	6.75777	10.2912	7.89371	4.93127	10.1264	7.21694	11.3871	15.5096	12.6043	0.163317	8.73644	7.45005	9.31468	9.40174	13.0239	10.1187
48	0	0	0	0	0	0	2.9547	6.04837	4.78261	-0.378362	-0.958889	2.01864	2.86559	2.82954	0.506401	3.00493	6.23764	0.0144425	8.13435	5.95179	5.18929	11.2958	12.1888	9.69189	11.994	12.6978	10.967	15.5107	14.8597	7.03542	12.8255	7.40947	8.87	8.2899	14.0403	13.275

## Sheet: 4h
Percentage slough off	Mock	S:B.1	S:Delta	S:A.30	S:B.1.1.318	S:BA.1	S:BA.2	S:BA.2.75	S:BA.4/5
	0.527367	1.83946	5.02315	2.81292	2.77792	8.0219	9.41941	8.96755	9.28874
	0.261261	2.0464	3.3267	0.684614	1.55917	10.5655	15.9486	13.6718	8.10327
	2.31094	0.90188	1.47365		1.2006	13.3296	34.8113	5.43739	21.9999

## Sheet: 4j
Percentage slough off	Mock	S:B.1	S:Delta	S:B.1.1.318	S:A.30	S:BA.1	S:BA.2	S:BA.2.75	S:BA.4/5
	0.834611	0.967919	0.859918	0.87206	1.02058	3.82681	3.31978	9.14085	2.66488
	1.2693	0.983768	0.916667	1.03604	0.486963	2.95194	4.10775	9.20987	2.28962
	1.18993	1.04831	1.60532	1.18609	0.514826	2.7022	5.2854	9.78988	2.3851
