# Supplementary material for: Phenotypic evolution of SARS-CoV-2 spike during the COVID-19 pandemic
Source: Nat Microbiol. 2025 Jan 3;10(1):77–93. doi: 10.1038/s41564-024-01878-5 (PMC11726466; doi:10.1038/s41564-024-01878-5)
Supplement: Supplementary file 7 — Statistical source data. [file 41564_2024_1878_MOESM7_ESM.xlsx]

## Sheet: 5c
	Time post-infection (hours)	S:B.1			S:BA.1			S:BA.1+wt-13			S:BA.1+wtRBD-4			S:BA.1+wtRBM-4			S:BA.1+wtS2-5
Inoculum	00:00:00	6.1697	6.05325	6.24185	5.92232	6.21488	6.44259	6.09832	6.20692	6.15346	5.91878	6.28677	6.09841	5.34094	5.6689	5.48625	6.0057	6.35133	6.20316
	02:00:00	4.09005	3.66114	3.46585	3.86444	3.9221	4.18878	4.22041	3.86117	3.68974	4.01875	4.61375	4.25679	3.8431	4.14579	3.6833	4.24129	3.95697	4.07766
	18:00:00	3.56658	3.18489	2.92423	5.3368	5.33628	4.97868	3.56935	3.57136	3.15469	3.63751	3.95052	4.1648	3.62746	3.62417	3.57802	4.09549	3.6884	3.97081
	1 day, 0:00:00	3.20121	2.76989	2.68349	5.46483	5.4174	5.28055	3.27854	3.18987	2.95109	3.65429	3.63348	3.40823	3.50453	3.62149	3.38166	4.24	3.70095	3.75932		Log10 Transformed Orf1a gene copies/mL
	2 days, 0:00:00	5.40366	5.90485	4.85008	7.64508	7.18635	6.55022	3.93764	4.12549		3.55855	3.07981	2.44193	4.36166	3.97676	4.33631	5.7258	4.34121	4.43181
	3 days, 0:00:00	6.50013	7.44447	5.92267	8.48664	8.54474	8.28707	5.94484	5.51357		3.63719	3.91625	3.21083	6.01216	4.58165	5.40635	7.29624	5.48077	4.43936
	4 days, 0:00:00	7.05171	8.34916	6.5499	8.55106	8.64422	8.55026	6.79553	6.93548		3.51535	3.39864	3.07275	6.66462	6.01623	5.82338	8.14249	6.88935	6.52757

## Sheet: 5d
	Time post-infection (hours)	S:B.1			S:BA.1			S:B.1+BA.1-13			S:B.1+BA.1RBD-4			S:B.1+BA.1RBM-4			S:B.1+BA.1S2-5
Inoculum	00:00:00	6.2391			5.87627			5.83201			6.10784			5.78377			5.95794
	02:00:00	3.8657	3.70987	4.17533	3.48907	3.90781	3.92778	3.39454	3.52771	3.70833	3.77774	3.71525	3.77301	3.29335	3.32241	3.67468	3.57355	3.65927	4.41847
	18:00:00	5.11134	4.58471	4.68098	6.26455	6.09505	5.28184	3.62285	3.34958	4.10515	4.26756	2.83069	3.06636	3.98478	2.59105	4.46677	4.17521	3.02784	2.7625
	1 day, 0:00:00	5.58054	5.68083	5.17574	6.62273	6.34149	6.18779	3.79674	4.0769	4.70128	4.75189	2.59422*	3.7934	4.72126	2.165714*	4.90692	4.39818	2.553182*	3.95524		Log10 Transformed Orf1a gene copies/mL
	2 days, 0:00:00	8.07029	8.06522	7.88628	9.21613	8.95905	8.85749	8.06066	7.5022	8.68529	8.21495	2.752743*	2.493238*	8.55357	1.968407*	8.24102	7.85798	1.955295*	8.56893
	3 days, 0:00:00	9.34422	9.29574	9.34931	9.23939	9.28038	9.2844	8.8119	8.82443	8.82414	8.99105	1.795227*	2.391157*	9.07546	1.735231*	9.27942	9.40825	1.180249*	9.35464
	4 days, 0:00:00	9.25697	9.19296	9.29373	9.13644	9.12332	8.99575	8.75938	8.88578	8.68825	8.9473	1.512187*	5.46831	9.12083	1.697736*	9.16773	8.88034	2.169443*	9.1584

## Sheet: 5e
	Time post-infection (hours)	S:B.1			S:BA.1			S:BA.1+wt-13			S:BA.1+wtRBD-4			S:BA.1+wtRBM-4			S:BA.1+wtS2-5
Inoculum	00:00:00	4.72467	4.43889	4.58178	4.75173	4.65006	4.70089	4.8069	4.66365	4.73527	4.91203	4.5413	4.72666	4.64245	4.53998	4.59122	4.78638	4.53335	4.65986
	02:00:00	0	0	0	0	0.522852	0	1.27247	0	2.02788	0	0	0	0	0	0	0.809933	0.664451	1.35387
	18:00:00	3.01504	2.91289	3.50403	2.22769	2.28208	2.37069	2.80735	2.31323	1.611	2.41568	3.16579	2.79074	3.18127	3.13336	3.72362	2.807	2.91521	2.36399
	1 day, 0:00:00	3.67983	3.20875	4.17362	2.9749	3.01687	2.81945	3.96318	2.68524	2.24348	3.53945	3.86415	3.7018	3.78804	3.63358	5.03869	3.32036	3.32619	3.20831		Log10 Transformed Orf1a gene copies/mL
	2 days, 0:00:00	6.67762	6.38894	7.26703	5.51926	6.11105	5.98711	5.92633	5.27618	4.8522	6.52755	6.99217	6.75986	6.64313	7.51386	7.1418	5.73029	6.36292	6.04382
	3 days, 0:00:00	8.23592	8.46455	8.53021	7.72063	7.89363	7.94881	7.67584	7.57883	7.9989	8.15443	8.11625	8.13534	7.61449	7.57027	7.78225	7.70804	7.89563	7.92107

## Sheet: 5f
	Time post-infection (hours)	S:B.1			S:BA.1			S:B.1+BA.1-13			S:B.1+BA.1RBD-4			S:B.1+BA.1RBM-4			S:B.1+BA.1S2-5
Inoculum	00:00:00	4.76751	4.69285	4.73018	4.65006	4.86592	4.76031	5.19253	4.68744	4.93998	4.54111	4.62422	4.58266	4.15177	4.28986	4.22081	4.29995	4.37621	4.33808
	02:00:00	0	0	0	1.26753	0	0	1.16365	0.59228	0	0	0	0	0	0	0	0	0.58217	0
	18:00:00	3.84154	3.64843	3.89386	1.59618	2.55688	1.79007	2.94646	3.34558	3.58064	2.41471	3.75544	3.3895	2.41169	3.49295	3.43082	3.06191	2.35494	3.44597		Log10 Transformed Orf1a gene copies/mL
	1 day, 0:00:00	5.20949	4.79724	5.16416	2.6796	2.9588	2.50912	3.40923	4.05609	4.15643	3.15131	3.62431	3.91663	3.56886	4.83147	4.42204	3.97025	3.32656	4.19184
	2 days, 0:00:00	7.37802	7.32104	7.37415	5.66936	5.72684	6.03385	5.49782	6.12835	6.66859	6.63297	6.67452	6.27534	7.64431	7.56475	7.44942	7.72629	6.99801	6.73561
	3 days, 0:00:00	8.06425	8.02074	8.01328	7.66817	7.51727	7.59237	7.0268	7.49678	7.55335	4.60171	7.77247	7.7201	6.2679	7.50723	8.26096	6.51868	6.8538	8.10324

## Sheet: 5g
	Time post-infection (hours)	S:B.1				S:BA.1				S:BA.1-wt13				S:BA.1-wt4RBD				S:BA.1-wt4RBM				S:BA.1-wt5FCS+S2
	0:00:00	-0.00264067	-0.433333	-6.23333	-2.86667	-0.366667	-0.533333	-10.7	-3.1	-1.06667	-0.554243	-6.93333	-3.16667	0.1	0.3	-8.16667	-1.63333	0.3	0.4	0.16068	0.7	-1.3	-2.83333	-9.03333	-6.43333
	2:00:00	0.7	0.166667	-6.33333	-3.26667	-0.6	-0.566667	-12.4333	-3.8	-0.00871667	-0.833333	-8.53333	-2.83333	1.3	0.6	-10.4	-1.23333	0.9	1.05	0.7	0.06873	-0.6	-2.76667	-12.3	-8.76667
	4:00:00	2.8	4.23333	-4.06667	1.78895	0.466667	-0.0666667	-13.7333	-4.3	3.63333	1.1	-7	-0.666667	2.8	1.26667	-6.9	-0.766667	1.7	2.3	1	0.7	1.06667	2.16667	-10.5	-7.23333
	6:00:00	10.1667	14.4333	5.46667	9.6	2.63333	0.5	-13.2333	-3.96667	13.4667	5.86667	2.73333	2.93333	3.66667	2.13333	-7.23333	-0.202167	2.9	2.75	1.45	1.7	7.56667	16.3667	-0.733333	-0.3
	8:00:00	21.3667	25.6333	16.3667	23.4	2.26667	0.633333	-10.6	-2.93333	27.3	12.0667	20.1667	10.6333	4.2	2.2	-5.53333	0.133333	3.9	3.45	1.7	1.4	18.8	30.9667	13.8333	12.1333		Percentage of maximum fluorescence relative to S:B.1 at 20hpi
	10:00:00	34.5	39.4333	31.5667	38.9667	2.53333	0.766667	-10.4667	-2.2	43.2667	22.5667	36.9333	16.9	4.63333	2.53333	-3.53333	1.16667	4.4	3.55	1.95	1.8	34.6	46.8	34.4	25.4333
	12:00:00	50.7667	52.3667	47.2333	53.2667	2.56667	1.6	-8.13333	-1.13333	60	33.5667	56.5667	23.8667	5.4	2.73333	-2.2	1.13333	4.9	3.75	2.4	2.3	51.1333	60.5667	54.4333	38.9
	14:00:00	65.7667	65.0667	62.8333	66.6	3.36667	2.5	-6.73333	-0.1	75.1333	44.3	75.0667	30.4333	6.2	3.13333	-1.26667	1.26667	5	4.5	2.8	2.4	68.3	76.9667	71.5	51.3667
	16:00:00	77.9333	74.8	77.7333	76.0667	3.96667	3.56667	-5.43333	0.546002	93.7667	51.4667	89.6667	36.1667	6.63333	3.5	-0.166667	1.86667	6.1	5.2	3.2	3	84	82.5	89.0667	61.4333
	18:00:00	94.1667	89.7	87.3	83.3	3.93333	4.36667	-2.63333	2.06667	112.2	58	101.367	41.5333	7.06667	3.76667	2.5	2.13333	8	5.45	3.2	2.6	102.267	97.3	101.733	71.4
	20:00:00	100	100	100	100	3.9	4.76667	0	4.36667	130.533	68.8333	115.567	46.7667	7.53333	3.8	5.1	2.86667	8.2	6.15	3.55	3.1	124.4	113.467	113.867	93.2

## Sheet: 5h
	Time post-infection (hours)	S:B.1				S:BA.1				S:B.1+BA.1-13				S:B.1+BA.1RBD-4				S:B.1+BA.1RBM-4				S:B.1+BA.1S2-5
	0:00:00	-0.00264067	-0.433333	-6.23333	-2.86667	-0.366667	-0.533333	-10.7	-3.1	-0.209651	-0.2	-4.76667	-1.7	-0.933333	-0.666667	-11.7333	-2.83333	-0.9	-1.28467	-8.5	-3.36667	-1.46667	-1.4	-7.96667	-3.1
	2:00:00	0.7	0.166667	-6.33333	-3.26667	-0.6	-0.566667	-12.4333	-3.8	0.466667	0.133333	-5.46667	-1.93333	-1.36667	-0.0666667	-13.4333	-3.83333	0.522925	-1.16667	-9.16667	-3.26667	-1.23333	-1.83333	-10.1667	-3.7
	4:00:00	2.8	4.23333	-4.06667	1.78895	0.466667	-0.0666667	-13.7333	-4.3	0.766667	0.218008	-4.43333	-1.43333	0.233333	0.40652	-11.8667	-2.36667	5.6	0.866667	4.26667	1.16667	1.96667	-0.2	-7.36667	-2.4
	6:00:00	10.1667	14.4333	5.46667	9.6	2.63333	0.5	-13.2333	-3.96667	2.46667	0.833333	-2.53333	-0.966667	3.26667	2.86667	-6.4	0.433333	18.3	7.43333	28.6667	9.46667	9.76667	3.33333	-2.63951	1.56667
	8:00:00	21.3667	25.6333	16.3667	23.4	2.26667	0.633333	-10.6	-2.93333	2.9	1.3	-0.5	0.0333333	5.7	5.4	-0.2	2.53333	33.6	14.7	63.0667	19.5667	15.4333	7.86667	7.86667	7.53333		Percentage of maximum fluorescence relative to S:B.1 at 20hpi
	10:00:00	34.5	39.4333	31.5667	38.9667	2.53333	0.766667	-10.4667	-2.2	3.93333	1.73333	0.9	0.899585	10.1	10.3667	3.2	5.46667	54.3667	23.3	96.5	28.8	24.7	13.5333	17.7667	15.6333
	12:00:00	50.7667	52.3667	47.2333	53.2667	2.56667	1.6	-8.13333	-1.13333	4.46667	2.43333	3.63333	1.2959	14.9	14.4	8.33333	8.16667	76.6667	31.7333	125.167	37.1333	33.5333	19.9667	30.4333	22.8
	14:00:00	65.7667	65.0667	62.8333	66.6	3.36667	2.5	-6.73333	-0.1	5	3.03333	4.53333	1.13333	20.8	18	13.6333	11.3	97.4	41.4667	157.167	45.3667	46.3	27.1333	42.9333	28.7333
	16:00:00	77.9333	74.8	77.7333	76.0667	3.96667	3.56667	-5.43333	0.546002	5.8	4.23333	4.6	1.63333	26.6333	22.0333	17.9667	13.9	115	54.4	167.933	50.5667	57.6	33.5	51.7	33.0667
	18:00:00	94.1667	89.7	87.3	83.3	3.93333	4.36667	-2.63333	2.06667	6.16667	4.56667	7.3	2.4	29.9667	25.3	21.3667	16.1333	136.533	64.9	179.567	56.0333	67.1667	39.4667	58.8667	36.4333
	20:00:00	100	100	100	100	3.9	4.76667	0	4.36667	6.63333	5.63333	9	3.6	31.8667	28.8333	25.3667	19.6333	157.3	71.8	200.533	68.1667	75.6667	41.4	63.2333	39.2333
