# Supplementary material for: Phenotypic evolution of SARS-CoV-2 spike during the COVID-19 pandemic
Source: Nat Microbiol. 2025 Jan 3;10(1):77–93. doi: 10.1038/s41564-024-01878-5 (PMC11726466; doi:10.1038/s41564-024-01878-5)
Supplement: Supplementary file 8 — Statistical source data. [file 41564_2024_1878_MOESM8_ESM.xlsx]

## Sheet: 6a
Days post-infection	Uninfected																																												S:B.1
1	1.24	2.18	1.61	1.66	2.88	-0.91	1.89	1.77	-1.3	0.78	-0.17	0.4	1.25	2.65	0.41	1.84	2.88	-0.91	1.89	1.77	-1.3	0.78	0.531915	2.77778	1.26728	-0.854701	-2.44173	0.808314	0	-0.835655	2.7611	0.321199	0.531915	2.77778	1.26728	-0.854701	-2.44173	0.808314	0.698603	0	1.19826	-2.07305	-0.568182	-0.189394	-0.36	-0.69	-0.19	0.8	-0.91
2	0.15	1.82	0.85	3.42	1.71	-0.55	2.24	1.77	1.1	0	0.25	1.19	1.96	4.15	1.73	1.76	1.71	-0.55	2.24	1.77	1.1	0	5.31915	1.66667	1.03687	2.0757	-0.665927	3.81062	0.951374	-1.20706	5.16206	4.28266	5.31915	1.66667	1.03687	2.0757	-0.665927	3.81062	-0.698603	0	1.19826	-1.08588	2.27273	1.60985	-3.63	-2.07	-3.24	-1.8	-3.08
3	-1.24	1.82	2.56	2.74	1.17	1.64	4.4	2.39	4.7	3.1	1.85	2.87	2.14	3.27	3.63	1.68	1.17	1.64	4.4	2.39	4.7	3.1	5.98404	1.77778	2.53456	4.6398	-0.443951	4.38799	2.74841	-1.48561	5.16206	6.20985	5.98404	1.77778	2.53456	4.6398	-0.443951	4.38799	6.68663	0.193986	3.37691	3.15893	1.70455	4.16667	-6.63	-2.36	0.1	0.4	-1.9
4	-0.73	1.91	4.93	6.74	3.24	2.55	6.29	3.98	5.19	4.75	1.01	3.96	4.01	4.24	4.21	3.19	3.24	2.55	6.29	3.98	5.19	4.75	6.11702	2.55556	3.57143	4.884	-1.55383	3.69515	3.17125	-0.0928505	5.04202	5.35332	6.11702	2.55556	3.57143	4.884	-1.55383	3.69515	2.29541	1.4549	4.3573	3.45508	1.42045	5.77652	-8.99	-2.66	-1.24	-0.7	-4.08
5	0.51	4.45	5.4	8.02	3.78	2.91	10.13	5.04	5.59	5.53	1.76	4.65	3.74	6.44	2.64	5.43	3.78	2.91	10.13	5.04	5.59	5.53	10.5053	3.44444	5.18433	4.2735	-2.33074	5.08083	3.17125	-0.557103	7.56303	6.85225	10.5053	3.44444	5.18433	4.2735	-2.33074	5.08083	1.59681	0.678952	5.99129	2.3692	1.13636	3.69318	-10.54	-4.53	-3.04	-3.6	-7.25
6	2.62	5.45	8.06	10.46	4.77	2.82	8.25	6.98	7.39	5.92	2.35	4.55	4.63	7.24	5.78	7.03	4.77	2.82	8.25	6.98	7.39	5.92	10.7713	2.77778	4.95392	8.18071	0.665927	6.23557	4.86258	1.02136	12.7251	8.77944	10.7713	2.77778	4.95392	8.18071	0.665927	6.23557	2.59481	1.84287	6.97168	4.83712	5.39773	5.68182	-10.54	-6.79	-5.9	-6.4	-9.88
[truncated: 107 more columns]

## Sheet: 6b
Days post-infection	Uninfected																																												S:B.1
1	1.24	2.18	1.61	1.66	2.88	-0.91	1.89	1.77	-1.3	0.78	-0.17	0.4	1.25	2.65	0.41	1.84	2.88	-0.91	1.89	1.77	-1.3	0.78	0.531915	2.77778	1.26728	-0.854701	-2.44173	0.808314	0	-0.835655	2.7611	0.321199	0.531915	2.77778	1.26728	-0.854701	-2.44173	0.808314	0.698603	0	1.19826	-2.07305	-0.568182	-0.189394	-0.36	-0.69	-0.19	0.8	-0.91
2	0.15	1.82	0.85	3.42	1.71	-0.55	2.24	1.77	1.1	0	0.25	1.19	1.96	4.15	1.73	1.76	1.71	-0.55	2.24	1.77	1.1	0	5.31915	1.66667	1.03687	2.0757	-0.665927	3.81062	0.951374	-1.20706	5.16206	4.28266	5.31915	1.66667	1.03687	2.0757	-0.665927	3.81062	-0.698603	0	1.19826	-1.08588	2.27273	1.60985	-3.63	-2.07	-3.24	-1.8	-3.08
3	-1.24	1.82	2.56	2.74	1.17	1.64	4.4	2.39	4.7	3.1	1.85	2.87	2.14	3.27	3.63	1.68	1.17	1.64	4.4	2.39	4.7	3.1	5.98404	1.77778	2.53456	4.6398	-0.443951	4.38799	2.74841	-1.48561	5.16206	6.20985	5.98404	1.77778	2.53456	4.6398	-0.443951	4.38799	6.68663	0.193986	3.37691	3.15893	1.70455	4.16667	-6.63	-2.36	0.1	0.4	-1.9
4	-0.73	1.91	4.93	6.74	3.24	2.55	6.29	3.98	5.19	4.75	1.01	3.96	4.01	4.24	4.21	3.19	3.24	2.55	6.29	3.98	5.19	4.75	6.11702	2.55556	3.57143	4.884	-1.55383	3.69515	3.17125	-0.0928505	5.04202	5.35332	6.11702	2.55556	3.57143	4.884	-1.55383	3.69515	2.29541	1.4549	4.3573	3.45508	1.42045	5.77652	-8.99	-2.66	-1.24	-0.7	-4.08
5	0.51	4.45	5.4	8.02	3.78	2.91	10.13	5.04	5.59	5.53	1.76	4.65	3.74	6.44	2.64	5.43	3.78	2.91	10.13	5.04	5.59	5.53	10.5053	3.44444	5.18433	4.2735	-2.33074	5.08083	3.17125	-0.557103	7.56303	6.85225	10.5053	3.44444	5.18433	4.2735	-2.33074	5.08083	1.59681	0.678952	5.99129	2.3692	1.13636	3.69318	-10.54	-4.53	-3.04	-3.6	-7.25
6	2.62	5.45	8.06	10.46	4.77	2.82	8.25	6.98	7.39	5.92	2.35	4.55	4.63	7.24	5.78	7.03	4.77	2.82	8.25	6.98	7.39	5.92	10.7713	2.77778	4.95392	8.18071	0.665927	6.23557	4.86258	1.02136	12.7251	8.77944	10.7713	2.77778	4.95392	8.18071	0.665927	6.23557	2.59481	1.84287	6.97168	4.83712	5.39773	5.68182	-10.54	-6.79	-5.9	-6.4	-9.88
[truncated: 65 more columns]

## Sheet: 6c
	S:B.1	S:Delta	S:B.1.1.318	S:Mu	S:A.30	S:Epsilon	S:BA.1	S:BA.2.75	S:BA.4/5	S:EG.5.1	S:BA.2.86
Iba-1 positive area relative to S:B.1	1	0.520227	1.22322	1.08207	1.18473	1.23514	0.534061	0.892499	1.22108	1.09607	0.325506
	1	0.610496	1.44526	1.11704	1.64757	1.42676	0.381722	0.623319	1.28004	0.932904	0.808927
	1	1.0749	1.10916	0.801638	0.675708	0.878309	0.593512	0.998868	0.572106	0.781188	0.554283
	1	0.9337	1.02365	0.582007	0.814766	0.945803	0.409794	0.680149	1.02178	0.713574	1.1131
	1	0.836575	0.903641	0.949739	1.29792	0.865196	0.558914	0.434271	1.14847	1.05281	0.482766
	1	0.78581	1.10427	0.847329	0.985077	0.862158	0.991648	0.860786	0.967155	0.917747	0.261369
	1	1.1715					0.560301			1.64163
	1	0.736625					0.566912			1.05931
	1	1.19748					0.380254			0.876754
	1	0.68577					0.338629			0.65915
	1	0.812584								0.850168
	1	0.879253								0.747102

## Sheet: 6d
	S:B.1	S:Delta	S:B.1.1.318	S:Mu	S:A.30	S:Epsilon	S:BA.1	S:BA.2.75	S:BA.4/5	S:EG.5.1	S:BA.2.86
CD3 positive cells relative to S:B.1	1	0.920827	0.792356	1.06334	0.8268	1.05123	0.716394	1.36157	0.638698	0.632329	0.470374
	1	0.722935	0.941297	0.897731	0.709157	0.775685	0.719229	1.13051	1.00028	0.86549	0.843786
	1	1.19485	0.762474	0.574686	0.731648	0.725514	0.794898	1.11983	0.582865	0.753902	0.73578
	1	1.13622	0.863445	0.50926	0.816577	0.610388	0.823736	1.07894	0.651594	0.69032	0.912501
	1	1.22048	1.14059	1.14787	1.18476	1.03914	0.96583	0.713064	1.25357	0.83565	0.469893
	1	1.19647	1.07117	0.767065	1.04508	1.05673	1.32636	1.04714	1.34701	0.644079	0.515663
	1	1.13064					0.973456			0.845111
	1	0.683805					0.934078			0.849047
	1	0.787096					0.599675			1.00419
	1	0.663713					0.644304			0.553824
	1	0.606272								0.980762
	1	0.681981								0.772108

## Sheet: 6e
	S:B.1	S:Delta	S:B.1.1.318	S:Mu	S:A.30	S:Epsilon	S:BA.1	S:BA.2.75	S:BA.4/5	S:EG.5.1	S:BA.2.86
TTF1 positive area relative to S:B.1	1	0.654132	0.970583	1.48854	1.13166	0.718635	0.052928	0.216895	0.704938	0.258436	0.0704797
	1	0.710851	1.06235	1.04769	1.31481	1.30482	0.046624	0.075327	0.972408	0.0434012	0.606887
	1	0.892069	0.473419	1.56794	0.907487	1.00049	0.033276	0.09961	0.478063	0.175736	0.104198
	1	0.190707	1.20448	0.952602	0.788849	1.51087	0.025234	0.10571	1.00336	0.206017	0.793535
	1	0.22015	0.239625	0.559661	0.601097	1.16119	0.026928	0.255988	0.145676	0.446777	0.391516
	1	0.164077	0.252751	3.16162	0.52088	0.532669	1.02592	0.154344	0.414526	0.290913	0.0652891
	1	0.479342					0.147195			0.336519
	1	0.262084					0.419382			0.162151
	1	0.29181					0.506663			0.557664
	1	1.05037					0.024235			0.306132
	1	2.47978								0.754093
	1	0.504746								0.576707

## Sheet: 6f
	Mock	S:B.1	S:Delta	S:Mu	S:Epsilon	S:B.1.1.318	S:A.30	S:BA.1	S:B.4/5	S:BA.2.75	S:EG5.1	S:BA.2.86
Voral load Log10 Orf1a / β actin	1	23700	24200	198000	75900	48800	139000	119000	23800	18540.1	6040	115000
	1	77700	133000	62500	87200	83700	118000	31200	26000	17828.8	14900	159000
	1	31100	45000	63700	117000	318000	112000	239000	11200	16166.4	19900	96100
	1	23000	27800	90600	87500	103000	211000	43400	21400	6108.93	8080	62600
	74.3305	13600	24200	31069.5	15140.9	8033.3	27972	30200	16400	11113.6	13900	51700
	115.516	34500	27900	13294.9	16677.2	18222.3	24353.7	24100	13800	24187.5	21700	80200
	7.14418	17200	3790	22935	23874	63611.5	22234	4320	12000		10300
	60.9021	12400	6300	17121.9	18855.8	23855.1	45343.4	4200	18700		13900
		10300	8930	12412.7	28846	1011.03	18081.3	8650	18900		17200
		16500	3950	9094.32	19123.1	2906.7	7576	7010	5550		16700
		12400	14800					7200	19800		21000
