# Supplementary material for: Phenotypic evolution of SARS-CoV-2 spike during the COVID-19 pandemic
Source: Nat Microbiol. 2025 Jan 3;10(1):77–93. doi: 10.1038/s41564-024-01878-5 (PMC11726466; doi:10.1038/s41564-024-01878-5)
Supplement: Supplementary file 9 — Statistical source data. [file 41564_2024_1878_MOESM9_ESM.xlsx]

## Sheet: 2a
	Time post-infection (hours)	S:B.1			Alpha				S:B.1					Beta						S:B.1				Gamma					S:B.1							Delta								S:B.1				BA.1
Inoculum	00:00:00	4.68106	4.4925	4.25	4.75657	5.37302	4.9		4.68106	4.4925	4.25	3.99211	4.7001	4.09446	4.37489	4.6	4.8	5		4.52462	4.05383	4.51985	4.60334	4.46146	4.4172	4.9	5		4.68106	4.4925	4.25	3.99211	4.7001	4.6	4.52462	4.61478	4.52259	4.9	5	4.6	4.01703	4.96008		4.25	3.99211	4.7001	4.51985	4.44405	5.23141
	01:00:00	0	0	0.498852	0	0.636466	0		0	0	0.498852	1.03333	1.41333	1.9558	1.51586	0	0	0		0.417905	0	0	1.78689	2.07314	1.7088	0	0.797984		0	0	0.498852	1.03333	1.41333	0.43147	0.417905	2.11603	1.68301	0	0.984996	0	1.10333	1.35333		0.498852	1.03333	1.41333	0	1.18333	1.55667
	18:00:00	3.46928	2.87739	4.66493	3.57347	3.93857	1.94841		3.46928	2.87739	4.66493	4.66971	4.33638	3.4978	3.47124	3.75656	4.22957	4.8948		3.10994	2.34272	4.36208	3.6381	2.02665	1.8578	2.76454	2.82875		3.46928	2.87739	4.66493	4.66971	4.33638	4.27225	3.10994	4.061	3.55039	4.14933	4.32796	4.97071	5.07496	5.01687		4.66493	4.66971	4.33638	4.36208	3.25817	3.21284
	1 day, 0:00:00	3.93319	3.28227	4.98466	5.25501	5.21544	3.32574		3.93319	3.28227	4.98466	5.42989	4.66506	4.31997	4.21626	5.17746	5.6837	5.80178		4.33147	3.63801	5.02709	4.38333	1.9817		4.61136	4.0589		3.93319	3.28227	4.98466	5.42989	4.66506	4.86505	4.33147	5.27869	4.62727	5.62305	5.77505	5.9852	5.69565	5.43991		4.98466	5.42989	4.66506	5.02709	3.8	3.7
	2 days, 0:00:00	6.55128	8.0544	8.39464	7.58841	7.99638	7.15974		6.55128	8.0544	8.39464	8.05321	7.16326	7.29591	7.9456	7.51244	8.30858	6.91695		7.31487	7.31954	6.85824	6.85412	7.18707		7.05846	6.36161		6.55128	8.0544	8.39464	8.05321	7.16326		7.31487	7.31088	7.88893	7.91748	7.45739	7.50699	8.04734	7.3329		8.39464	8.05321	7.16326	6.85824	6.73448	6.59462
	3 days, 0:00:00	6.30599	7.72794	7.44766	7.3384	7.5833	7.85679		6.30599	7.72794	7.44766	8.29367	7.665	6.48439	8.06297	7.51253	7.7235	7.40216		7.60934	7.35722	7.51587	7.22834			8.06639	8.91178		6.30599	7.72794	7.44766	8.29367	7.665		7.60934	7.33279	8.62245	8.20961	8.43446	7.86442	8.27596	7.69259		7.44766	8.29367	7.665	7.51587	7.87176	7.72846
[truncated: 32 more columns]

## Sheet: 2b
	Time post-infection (hours)	S:B.1					Alpha			Beta					Gamma			Delta						BA.1				BA.2			BA.4			BA.5								EG.5.1			BA.2.86
	18	0	0	0	0	0	0.346125	3.52516	-9.02407	0.0947447	1.97272	-3.01752	-1.46211	1.85503	-3.59861	-5.30691	-2.68863	1.96566	-1.71278	-1.13529	2.10719	2.66653	6.33471	-4.67314	-4.83964	-3.8092	-3.76012	-4.76434	-3.74198	-5.30812	0.276361	-7.93581	-0.275428	-1.14566	-5.93194	-0.497701	-5.564	-3.26813	3.33834838546039*	-4.96931	-1.8437	-1.78476	-3.53158	-4.79997	-4.07119	-4.98779	-4.61801
	24	0	0	0	0	0	4.39098	6.42183	-5.51081	1.28484	3.10265	0.640454	0.843152	3.77612	-7.80578	-1.38104	-1.07773	4.46964	2.12069	1.1466	4.3854	2.75921	3.68214	-3.93536	-5.74657	-1.8902	-5.25663	-5.58047	-2.97209	-7.07834	-1.85707	-8.1052	-3.91294	-0.0794207	-6.00383	-3.8167	-5.04584	-4.06637	1.421652347488*	-4.10392	-1.90632	-2.49564	-3.49703	-4.55053	-5.97331	-6.04203	-6.72864
	48	0	0	0	0	0	3.44529	-0.192735	-4.10226	2.47362	-0.361439	-2.93059	0.848311	-0.818217	-0.424559	0.665136	-1.63609	2.52333	-1.5851	-1.97928	1.14184		0.0598811	-5.51492	-4.84533	1.77369		-4.61302	1.77369	0.64227	-5.29112	0.344697	0.95352	-8.16233	-2.48588	-1.05259		-1.3578	-2.8991130869701*	-1.65676	-2.16082	-1.61233	-2.22604	-2.90139	-6.08949	-6.48721	-6.27865
	72	0	0	0	0	0	3.42959	-0.480454	1.35908	0.592642	1.11295	0.215477	-1.89406	-0.873126		1.8288	5.59228	3.41095	2.53114	0.467718	0.662469		0.276551	1.40881	-1.87758	2.31333		-1.63957	2.31333	-1.15715	-6.48931	-1.1515	-0.207644	-5.74583	0.904435	-1.76907		0.267704	0.255539318699211*	-1.03213	1.55502	-0.709231	-0.643855	-1.52688	-2.05114	-2.38509	-2.77236

## Sheet: 2c
Time post-infection (hours)	S:B.1			EG.5.1			BA.2.86
00:00:00	4.7107	3.97496	4.51248	4.77293	4.66419	4.77019	4.44498	4.48002	4.51719
01:00:00	0.749101	0	0.437219	0.467051	0.869676	1.72557	0	0.422095	1.33959
18:00:00	5.00284	4.81352	3.86733	4.22394	3.6981	3.31627	3.53566	3.25974	3.37105
1 day, 0:00:00	6.00561	5.67313	5.03484	4.97369	4.67224	4.3551	3.9268	3.90612	3.69943
2 days, 0:00:00	8.30211	8.20075	7.73946	7.65468	7.46993	7.26663	6.30692	6.18719	6.24997
3 days, 0:00:00	8.61749	8.77192	8.43253	8.41545	8.43513	8.16931	8.0115	7.91097	7.79439

## Sheet: 2d
	Time post-infection (hours)	EG.5.1			S:EG.5.1			BA.2.86			S:BA.2.86
Inoculum	00:00:00	4.77293	4.66419	4.77019	5.31257	5.0552	5.04242	4.44498	4.48002	4.51719	4.79147	4.71804	4.64079
	01:00:00	0.467051	0.869676	1.72557	0.486621	0.520133	0.437466	0	0.422095	1.33959	0.460701	0.853063	0.615536
	18:00:00	4.22394	3.6981	3.31627	5.6809	5.30778	4.36458	3.53566	3.25974	3.37105	5.17575	5.11648	4.66779
	1 day, 0:00:00	4.97369	4.67224	4.3551	6.7928	6.23682	5.5431	3.9268	3.90612	3.69943	6.02607	6.1124	5.79188
	2 days, 0:00:00	7.65468	7.46993	7.26663	8.58987	8.41297	8.12656	6.30692	6.18719	6.24997	8.33086	8.30555	8.08847
	3 days, 0:00:00	8.41545	8.43513	8.16931	8.60609	8.64409	8.40613	8.0115	7.91097	7.79439	8.48337	8.46354	8.33001

## Sheet: 2e
	Time post-infection (hours)	S:B.1							Alpha			Beta			Gamma			Delta				Omicron BA.1			Omicron BA.2			Omicron BA.4			Omicron BA.5				Mock
Percentage of maximun fluorescence relative to S:B.1 at 20hpi	2	0	0	0	0	0	0	0	0	0	-1	0	0		0	0	0	0	0	0	4	0	1	1	0	0	0	0	0	0	0	0	0	-1	1	0	0	-1	0
	4	0	-1	-1	-3	-2	0	0	-1	0	0	-2	-1		-1	0	-1	-1	-1	-1	-1	-2	-1	0	-1	-2	-1	-2	-2	-1	-1	-1	-1	-3	-1	0	-1	-4	-1
	6	-1	-2	0	-3	-1	-1	-1	-1	-1	0	-1	-1		-1	-1	-1	-1	-1	-1	-3	-1	-2	-1	-2	-1	-2	-3	-3	-1	-2	-2	-1	-5	-3	0	-2	-6	0
	8	2	0	2	-1	1	3	1	-2	0	2	3	3		-2	0	0	12	8	6	-2	-2	-3	-1	-2	-3	-3	-3	-4	0	-2	-2	-1	-4	-2	1	0	-8	0
	10	9	6	7	6	7	10	6	0	2	4	13	11		1	3	8	45	30	28	17	-3	-3	-1	-1	-3	-5	-4	-4	0	-2	-2	0	-6	-2	2	-1	-8	0
	12	21	17	18	16	17	21	16	3	7	7	27	24		6	7	25	94	65	58	44	-1	-3	0	0	-3	-3	-1	-3	0	0	-2	1	-5	-2	3	-1	-7	1
	14	39	33	33	34	31	36	33	8	13	10	43	45		12	18	45	143	109	89	74	0	-3	1	0	-1	-2	-1	-2	2	2	-1	3	0	-2	5	-1	-5	1
	16	61	53	51	56	54	57	54	18	23	17	68	68		25	32	64	183	153	120	103	1	-2	2	1	0	-1	0	-2	4	3	1	5	3	-2	4	3	-2	1
	18	81	78	73	80	77	78	75	26	35	29	90	99		40	53	80	214	195	146	131	1	-2	3	2	1	-1	2	3	5	5	3	9	8	0	6	6	1	1
	20	100	100	100	100	100	100	100	35	49	40	109	141		57	76	106	267	250	148	144	3	0	5	2	3	2	5	7	8	9	5	12	14	1	7	6	0	2

## Sheet: 2f
	Time post-infection (hours)	S:B.1							Alpha			Beta			Gamma			Delta				BA.1			BA.2			BA.4			BA.5
	10	9	6	7	6	7	10	6	0	2	4	13	11		1	3	8	45	30	28	17	-3	-3	-1	-1	-3	-5	-4	-4	0	-2	-2	0	-6
	14	39	33	33	34	31	36	33	8	13	10	43	45		12	18	45	143	109	89	74	0	-3	1	0	-1	-2	-1	-2	2	2	-1	3	0
	18	81	78	73	80	77	78	75	26	35	29	90	99		40	53	80	214	195	146	131	1	-2	3	2	1	-1	2	3	5	5	3	9	8

## Sheet: 2g
	Time post-infection (hours)	S:B.1							Omicron BA.1			Omicron BA.2			Omicron BA.4			Omicron BA.5
Percentage of maximun fluorescence relative to S:B.1 at 20hpi	2	0	0	0	0	0	0	0	0	1	1	0	0	0	0	0	0	0	0	0	-1
	4	0	-1	-1	-3	-2	0	0	-2	-1	0	-1	-2	-1	-2	-2	-1	-1	-1	-1	-3
	6	-1	-2	0	-3	-1	-1	-1	-1	-2	-1	-2	-1	-2	-3	-3	-1	-2	-2	-1	-5
	8	2	0	2	-1	1	3	1	-2	-3	-1	-2	-3	-3	-3	-4	0	-2	-2	-1	-4
	10	9	6	7	6	7	10	6	-3	-3	-1	-1	-3	-5	-4	-4	0	-2	-2	0	-6
	12	21	17	18	16	17	21	16	-1	-3	0	0	-3	-3	-1	-3	0	0	-2	1	-5
	14	39	33	33	34	31	36	33	0	-3	1	0	-1	-2	-1	-2	2	2	-1	3	0
	16	61	53	51	56	54	57	54	1	-2	2	1	0	-1	0	-2	4	3	1	5	3
	18	81	78	73	80	77	78	75	1	-2	3	2	1	-1	2	3	5	5	3	9	8
	20	100	100	100	100	100	100	100	3	0	5	2	3	2	5	7	8	9	5	12	14
