# Supplementary material for: Phenotypic evolution of SARS-CoV-2 spike during the COVID-19 pandemic
Source: Nat Microbiol. 2025 Jan 3;10(1):77–93. doi: 10.1038/s41564-024-01878-5 (PMC11726466; doi:10.1038/s41564-024-01878-5)
Supplement: Supplementary file 10 — Statistical source data. [file 41564_2024_1878_MOESM10_ESM.xlsx]

## Sheet: 2b
Spike processing	Processed	Processed	Processed	Processed	Unprocessed	Unprocessed	Unprocessed	Unprocessed
B.1	0.589089	0.744457	0.603086	0.523392	0.410911	0.255543	0.396914	0.476608
S:Alpha	0.67649	0.807044	0.716312	0.61	0.32351	0.192956	0.283688	0.39
S:Beta	0.672959	0.79219	0.701213	0.638264	0.327041	0.20781	0.298787	0.361736
S:Gamma	0.785436	0.828125	0.658427	0.571429	0.214564	0.171875	0.341573	0.428571
S:Delta	0.670291	0.796564	0.698856	0.697186	0.329709	0.203436	0.301144	0.302814
S:AY.1 Delta	0.667503	0.734247	0.723132	0.685851	0.332497	0.265753	0.276868	0.314149
S:Kappa	0.766112	0.836	0.759389	0.693539	0.233888	0.164	0.240611	0.306461
S:Eta	0.78067	0.865942	0.622871	0.536797	0.21933	0.134058	0.377129	0.463203
S:Mu	0.592033	0.884835	0.697556	0.589459	0.407967	0.115165	0.302444	0.410541
S:Epsilon	0.660121	0.944383	0.58309	0.439791	0.339879	0.055617	0.41691	0.560209
S:Lambda	0.761024	0.731409	0.556291	0.587949	0.238976	0.268591	0.443709	0.412051
S:Iota	0.826412	0.847861	0.548718	0.636612	0.173588	0.152139	0.451282	0.363388
S:B.1.1.318	0.785346	0.906793	0.704042	0.716301	0.214654	0.093207	0.295958	0.283699
S:B.1.640.1	0.810811	0.790617	0.679825	0.679806	0.189189	0.209383	0.320175	0.320194
A.30	0.83971	0.8442	0.625123	0.688139	0.16029	0.1558	0.374877	0.311861
S:BA.1	0.867188	0.94152	0.691149	0.678363	0.132813	0.05848	0.308851	0.321637
S:BA.2	0.716484	0.908251	0.671498	0.628186	0.283516	0.091749	0.328502	0.371814
S:BA.2.75	0.902462	0.917617	0.743872	0.721271	0.097538	0.082383	0.256128	0.278729
S:BA.4/5	0.770433	0.89889	10.55*	0.736842	0.229567	0.10111	-9.55*	0.263158
	Replicate 1		Replicate 2		Replicate 3		Replicate 4

## Sheet: 2c
	S:B.1	S:Alpha	S:Beta	S:Gamma	S:Delta	S:AY.1 Delta	S:Kappa	S:Eta	S:Mu	S:Epsilon	S:Lambda	S:Iota	S:B.1.1.318	S:B.1.640.1	A.30	S:BA.1	S:BA.2	S:BA.2.75	S:BA.4/5
Spike incorporation (Total spike / Nucleoprotein)	1	1.13648	1.14618	1.54167	1.65371	1.19984	1.19199	2.05042	1.40525	1.64582	0.285328	0.511844	0.340683	0.367235	0.598078	0.369143	0.279409	0.126714	0.306832
	1	1.0787	1.14325	1.05478	1.24092	1.26293	1.01273	0.816322	0.702672	0.985524	0.831881	0.65276	0.995851	1.54594	1.87957	1.20062	1.82424	1.23076	1.37466
	1	0.749043	0.865734	0.757048	1.10268	1.22724	1.16718	0.924121	1.02333	0.776011	2.89122	1.6323	1.49586	0.651905	2.31827	1.13175	1.36519	0.771977	1.28354
	1	1.08075	1.98049	1.64638	4.7769	3.72497	2.56171	1.12207	1.04516	0.746915	4.1064	3.20219	2.49768	2.32552	3.08594	1.88309	2.67921	1.82638	2.74938
