# Supplementary material for: Phenotypic evolution of SARS-CoV-2 spike during the COVID-19 pandemic
Source: Nat Microbiol. 2025 Jan 3;10(1):77–93. doi: 10.1038/s41564-024-01878-5 (PMC11726466; doi:10.1038/s41564-024-01878-5)
Supplement: Supplementary file 12 — Statistical source data. [file 41564_2024_1878_MOESM12_ESM.xlsx]

## Sheet: 4a
WT			A.30			WT+A.30 NTD			WT+A.30 RBD			WT+A.30 FCS+S2			A.30+WT NTD			A.30+WT RBD			A.30+WT FCS+S2			Delta			Omicron
DMSO	Camostat	E64d	DMSO	Camostat	E64d	DMSO	Camostat	E64d	DMSO	Camostat	E64d	DMSO	Camostat	E64d	DMSO	Camostat	E64d	DMSO	Camostat	E64d	DMSO	Camostat	E64d	DMSO	Camostat	E64d	DMSO	Camostat	E64d
1	1.4	0.1	1	1.1	0.1	1	0.8	0	1	0.9	0.1	1	1.1	0	1	1.1	0	1	0.9	0	1	0.9	0.1	1	1.2	0.1	1	0.9	0.1
1	1	0.1	1	0.8	0.1	1	1.1	0.1	1	0.9	0	1	1	0	1	1	0.1	1	0.9	0.1	1	0.9	0.1	1	1.1	0.1	1	1	0.1
1	0.9	0	1	0.9	0	1	1	0.1	1	0.9	0	1	0.9	0	1	1	0	1	1	0	1	1	0.1	1	1.1	0.1	1	1	0

## Sheet: 4b
WT			A.30			WT+A.30 NTD			WT+A.30 RBD			WT+A.30 FCS+S2			A.30+WT NTD			A.30+WT RBD			A.30+WT FCS+S2			Delta			Omicron
DMSO	Camostat	E64d	DMSO	Camostat	E64d	DMSO	Camostat	E64d	DMSO	Camostat	E64d	DMSO	Camostat	E64d	DMSO	Camostat	E64d	DMSO	Camostat	E64d	DMSO	Camostat	E64d	DMSO	Camostat	E64d	DMSO	Camostat	E64d
1	0.1	0.7	1	0.1	1.4	1	0.2	1.4	1	0.2	1.6	1	0.3	0.9	1	0.1	0.7	1	0.2	1.3	1	0.1	1	1	0.2	1.4	1	0.1	0.5
1	0.1	0.4	1	0.1	0.8	1	0.4	1.3	1	0.1	0.8	1	0.2	0.8	1	0.1	1.3	1	0.1	1.3	1	0.1	1.2	1	0.1	0.8	1	0.1	0.9
1	0.3	1.1	1	0.3	0.9	1	0.3	1.1	1	0.2	0.9	1	0.3	0.8	1	0.4	0.8	1	0.3	0.9	1	0.2	0.9	1	0.3	1	1	0.4	0.6

## Sheet: 4c
WT			BA.1			A.30
DMSO	Camostat + E64d		DMSO	Camostat + E64d		DMSO	Camostat + E64d
1	0.37		1	0.21		1	0.36
1	0.31		1	0.23		1	0.49
1	0.2		1	0.2		1	0.31
