# Supplementary material for: Phenotypic evolution of SARS-CoV-2 spike during the COVID-19 pandemic
Source: Nat Microbiol. 2025 Jan 3;10(1):77–93. doi: 10.1038/s41564-024-01878-5 (PMC11726466; doi:10.1038/s41564-024-01878-5)
Supplement: Supplementary file 13 — Statistical source data. [file 41564_2024_1878_MOESM13_ESM.xlsx]

## Sheet: 5 - hBECs
	Time post-infection	S:B.1			EG.5.1			S:EG.5.1
Inoculum	00:00:00	6.1697			6.0776			5.98294
	02:00:00	4.17677	4.28777	4.03336	4.24722	4.14797	4.05995	4.6187	4.73966	4.64168
	18:00:00	3.16162	3.21433	3.12987	5.87473	5.91115	5.88042	5.91196	4.96424	4.33033
	1 day, 0:00:00	3.51589	3.29009	3.11661	7.05175	6.59034	5.87473	6.31791	5.7942	4.77728
	2 days, 0:00:00	5.40366	4.85008	2.897915*	8.52955	8.51012	8.49298	8.13029	7.90984	6.67877
	3 days, 0:00:00	6.50013	5.92267	2.008411*	8.63005	8.65322	8.61302	8.47546	8.41461	7.33796
	4 days, 0:00:00	7.05171	6.5499	2.833319*	8.42741	8.49503	8.5907	8.54126	8.65424	7.62755
