# Supplementary material for: Phenotypic evolution of SARS-CoV-2 spike during the COVID-19 pandemic
Source: Nat Microbiol. 2025 Jan 3;10(1):77–93. doi: 10.1038/s41564-024-01878-5 (PMC11726466; doi:10.1038/s41564-024-01878-5)
Supplement: Supplementary file 14 — Statistical source data. [file 41564_2024_1878_MOESM14_ESM.xlsx]

## Sheet: 6a
Percentage slough off	S:B.1	S:Delta	S:A.30	S:B.1.1.318	S:BA.1	S:BA.2	S:BA.2.75	S:BA.4/5
	2.82829	27.7258	2.60866	2.57105	7.35225	5.664492*	36.69	52.4199
	6.9574	6.82819		10.8521	10.1651	24.7602	27.5527	23.2055
	8.59036	2.99044				43.0583	33.4429	25.455

## Sheet: 6b
Percentage cleaved caspase 3 positive cells	S:B.1	S:Delta	S:B.1.1.318	S:A.30	S:BA.1	S:BA.2	S:BA.2.75	S:BA.4/5
	1.23695	1.58701	0.385098	1.11215	6.19602	4.21147	1.19236	4.68285
	0.890937	4.80243	2.00077	0.05762	2.67194	3.74298	1.56732	3.45054
	0.872117	1.75089	0.634109	2.13587	1.85831	2.54165	1.0942	5.17826

## Sheet: 6d
Percentage TUNEL positive cells	S:B.1	S:Delta	S:B.1.1.318	S:A.30	S:BA.1	S:BA.2	S:BA.2.75	S:BA.4/5		S:B.1	S:Delta	S:A.30	S:B.1.1.318	S:BA.1	S:BA.2	S:BA.2.75	S:BA.4/5
	0.898496	3.12798	2.87156	1.0686	1.35945	0.809772	3.30256	4.71079		1.83826	0.34619	0.228616	0.650389	2.78631	4.29145	1.09269	5.32535
	0.918239	1.79539	0.524659	0.348931	2.43414	3.82286	5.46008	4.62081		0.532815	0.421773	0.227683	0.711975	1.16454	4.92411	0.544946	3.73904
	1.18327	0.423308		3.48368	3.43238	5.18047	4.25925	8.18931		0.628927	0.677449	1.87278	0.778227	0.517885	3.64759	0.709176	1.86625

## Sheet: 6f
Percentage slough off	S:B.1	S:BA.1	EG.5.1	S:EG.5.1
	0.582994	10.6831	10.5752	19.4803
	3.90759	4.63526	2.67929	15.5057
	0.94358	12.3914	18.0675	25.9532

## Sheet: 6h
Percentage positive pixels	S:B.1	S:Delta	S:A.30	S:B.1.1.318	S:BA.1	S:BA.2	S:BA.2.75	S:BA.4/5		S:B.1	S:Delta	S:A.30	S:B.1.1.318	S:BA.1	S:BA.2	S:BA.2.75	S:BA.4/5
	3.554	6.0427	4.3793	14.8003	27.6212	20.3976	24.631	65.5266		3.9349	5.21385	3.2233	1.08275	14.5593	60.3037	56.758	52.8426
	0.2771	6.9339	0.0471	1.07	18.2638	19.6948	22.3613	36.0209		8.69555	1.95505	2.92815	1.31765	22.4431	43.129	41.218	43.1546
	2.7639	11.1578	2.2132	7.93515	9.4851	22.7083	26.7116	25.4394		6.75595	1.9655	8.4575	0.7216	29.116	29.0332	62.6204	32.013
