# Supplementary material for: Phenotypic evolution of SARS-CoV-2 spike during the COVID-19 pandemic
Source: Nat Microbiol. 2025 Jan 3;10(1):77–93. doi: 10.1038/s41564-024-01878-5 (PMC11726466; doi:10.1038/s41564-024-01878-5)
Supplement: Supplementary file 15 — Statistical source data. [file 41564_2024_1878_MOESM15_ESM.xlsx]

## Sheet: 7b
Percentage slough off	S:B.1	S:Delta	S:A.30	S:B.1.1.318	S:BA.1	S:BA.2	S:BA.2.75	S:BA.4/5		S:B.1	S:Delta	S:A.30	S:B.1.1.318	S:BA.1	S:BA.2	S:BA.2.75	S:BA.4/5
	1.14313	10.1387	3.44927	0.841889	1.14383	14.0462	49.6115	58.6452		0.390327	1.51877	1.13469	2.10245	4.15841	8.61673	13.7465	13.8345
	3.97716	2.8517	1.12886	0.739887	2.59136	4.01478	49.2469	13.6946		2.34156	1.13872	0.265781	3.91961	8.62649	24.4274	7.62987	8.05993
	11.283	10.5018		20.4277	1.20169	1.84803	27.5333	23.667		1.31792	0.836478	0.425497	3.95854	13.5975	32.1189	11.1005	24.3124

## Sheet: 7d
Percentage slough off	S:B.1	S:Delta	S:A.30	S:BA.1	S:BA.2	S:BA.4/5
	14.8087	5.14584	1.52506	4.46334	2.40986	10.841
	5.65644	17.4724	25.7937	9.53889	23.3988	15.9438
	0.468595	26.4633	10.5919	1.14962	10.0747	17.7479

## Sheet: 7f
Percentage slough off	S:B.1	S:Delta	S:A.30	S:BA.1	S:BA.2	S:BA.4/5
	7.96437	10.2665	0.740301	2.35003	9.44339	12.9489
	1.99761	10.7883	9.1045	14.1937	5.47673	19.8381
	0.798399	14.9111	1.38665	0.410012	14.0664	13.8963

## Sheet: 7j
Percentage TNUEL positive area relative to S:B.1	Mock	S:B.1	S:Delta	S:A.30	S:BA.1	S:BA.2	S:BA.4/5
	1.23344	1.39432	1.48896	0.608833	0.476341	2.48738	1.41167
	1.88486	0.858044	0.815457	3.4653	0.714511	2.11987	1.32334
	3.20505	0.747634	1.33596	0.492114	0.572555	2.42902	0.48265

## Sheet: 7k
Percentage cleaved caspase3 positive cells relative to S:B.1	Mock	S:B.1	S:Delta	S:A.30	S:BA.1	S:BA.2	S:BA.4/5
	0.595759	1.45406	0.496252	0.661485	0.907133	0.44356	0.793672
	0.488541	0.741256	0.643218	0.506992	0.830574	0.580888	0.56207
	0.64129	0.804688	0.332854	1.04317	0.772192	0.827453	0.877023

## Sheet: 7l
Percentage IFIT1 positive area relative to S:B.1	Mock	S:B.1	S:Delta	S:A.30	S:BA.1	S:BA.2	S:BA.4/5
	1.32455	0.06415	4.8405	1.28	6.07165	0.26075	1.32065
	1.42865	0.9883	13.4876	12.2048	14.0278	1.5416	1.9262
	0.3504	0.6977	6.2306	1.4745	6.3859	2.3443	1.152
