# Supplementary material for: Phenotypic evolution of SARS-CoV-2 spike during the COVID-19 pandemic
Source: Nat Microbiol. 2025 Jan 3;10(1):77–93. doi: 10.1038/s41564-024-01878-5 (PMC11726466; doi:10.1038/s41564-024-01878-5)
Supplement: Supplementary file 17 — Statistical source data. [file 41564_2024_1878_MOESM17_ESM.xlsx]

## Sheet: 9a
	Time post-infection (hours)	S:B.1			S:BA.1			S:BA.1-wt-13			S:BA.1-wtRBD-4			S:BA.1-wtRBM-4			S:BA.1-wtS2-5
Inoculum	00:00:00	6.1697			6.44259			6.20692			6.28677			5.6689			6.35133
	02:00:00	4.17677	4.28777	4.03336	4.35287	4.10617	4.26963	4.13454	2.88868	4.09495	4.63201	3.25146	4.15568	4.01313	3.3605	3.93881	3.48591	2.80713	4.07766
	18:00:00	3.16162	3.21433	3.12987	5.41332	5.15008	5.41338	3.48859	3.439981*	3.407319*	4.3196	4.19201	4.25711	4.20226	4.22004	4.07313	4.57905	4.59906	4.85817
	1 day, 0:00:00	3.51589	3.29009	3.11661	5.64287	5.55156	5.68638	3.27854	3.165887*	3.101552*	4.01023	3.83198	3.9228	4.4431	4.27452	4.34053	4.83572	4.7144	4.97391		Log10 Transformed Orf1a gene copies/mL
	2 days, 0:00:00	5.40366	4.85008	2.897915*	6.94006	6.76843	6.4949	4	2.460815*	1.300777*	3.57908	3.56663	2.96624	4.75399	4.89299	4.33631	5.91852	4.82662	4.76668
	3 days, 0:00:00	6.50013	5.92267	2.008411*	7.52567	7.7494	7.87881	5.5	2.852179*	2.719603*	3.28916	3.41927	3.57941	5.08046	5.15968	5.40635	6.70683	6.22207	6.29068
	4 days, 0:00:00	7.05171	6.5499	2.833319*	8.22817	7.62367	7.95109	6.9	2.310582*	2.222519*	3.45616	3.24958	3.17981	6.38002	5.84756	5.82338	6.85161	6.87416	7.27417
