# Supplementary material for: Phenotypic evolution of SARS-CoV-2 spike during the COVID-19 pandemic
Source: Nat Microbiol. 2025 Jan 3;10(1):77–93. doi: 10.1038/s41564-024-01878-5 (PMC11726466; doi:10.1038/s41564-024-01878-5)
Supplement: Supplementary file 18 — Statistical source data. [file 41564_2024_1878_MOESM18_ESM.xlsx]

## Sheet: 10a
	S:BA.1			S:B.1			S:BA.1-wt-13			S:BA.1-wtRBD-4			S:BA.1-wtRBM-4			S:BA.1-wtS2-5
DMSO	1	1	1	1	1	1	1	1	1	1	1	1	1	1	1	1	1	1
Camostat	0.15	0.54	0.23	0.23	0.01	0.05	0.45	0.09	0.15	0.28	0.42	0.47	0.61	0.08	0.17	0.16	0.57	0.73
E64d	0.06	0	0.2	0.47	0.08	0.64	0.1	0.02	0.18	0.38	0	0.08	0.22	0.07	0.1	0.04	0.09	0.08

## Sheet: 10b
	S:B.1				S:BA.1				S:BA.1-wt-13				S:BA.1-wtRBD-4				S:BA.1-wtRBM-4				S:BA.1-wtS2-5
DMSO	1	1	1	1	1	1	1	1	1	1	1	1	1	1	1	1	1	1	1	1	1	1	1	1
Camostat	0.24	0.08	0.1	0.1	0.17	0.47	0.7	0.57	0.9	0.93	0.21	0.24	0.01	0.11	0	0.31	0.01	0.35	0.01	0.26	0.02	0.19	0.12	0.02
E64d	0.53	0.63	0.95	0.64	0.02	0.02	0.4	0.45	0.38	0.38	0.24	0.21	0.04	0.22	0.07		0.18	0.88	0.68	0.63	0.26	0.1	0.5	0.47
